# Supplementary material for: Selective single molecule sequencing and assembly of a human Y chromosome of African origin
Source: Nat Commun. 2019 Jan 2;10:4. doi: 10.1038/s41467-018-07885-5 (PMC6315018; doi:10.1038/s41467-018-07885-5)
Supplement: Supplementary file 4 — Supplementary Data 1 [file 41467_2018_7885_MOESM4_ESM.xlsx]

## Sheet: 6 Enrichment Nanopore
chromosome	mapped bases	assembly length	asembly length (no N)	2N assembly length (no N) for male	weigth for male equal drawing	weigth for male real data	weight real/weigth equal
chr1	53500904	248953141	230483065	460966130	0.0809575	0.0331131	0.409018
chr2	56113746	242190857	240548480	481096960	0.084493	0.0347302	0.411042
chr3	45581003	198293127	198097931	396195862	0.0695822	0.0282112	0.405437
chr4	47409743	190212519	189750946	379501892	0.0666503	0.0293431	0.440254
chr5	42679249	181535241	181262992	362525984	0.0636689	0.0264153	0.414885
chr6	42292103	170803490	170076249	340152498	0.0597395	0.0261756	0.438163
chr7	33998140	159343450	158968124	317936248	0.0558378	0.0210423	0.376847
chr8	35034525	145136352	144766361	289532722	0.0508494	0.0216838	0.426431
chr9	28613481	138393459	121789438	243578876	0.0427787	0.0177096	0.413982
chr10	30881075	133795862	133261879	266523758	0.0468084	0.0191131	0.408325
chr11	29517450	135084281	134532212	269064424	0.0472546	0.0182691	0.38661
chr12	30302237	133273614	133137043	266274086	0.0467646	0.0187548	0.401047
chr13	34167213	114363139	97981961	195963922	0.0344163	0.0211469	0.614446
chr14	20818667	107042557	90567015	181134030	0.0318118	0.0128852	0.405045
chr15	20819628	101990076	84640530	169281060	0.0297301	0.0128858	0.433426
chr16	17924114	90337241	81805358	163610716	0.0287343	0.0110937	0.386079
chr17	16203011	83256267	82919574	165839148	0.0291256	0.0100285	0.344317
chr18	19204646	80372274	80090359	160180718	0.0281319	0.0118862	0.422519
chr19	11800164	58616099	58439251	116878502	0.0205269	0.00730342	0.355798
chr20	14409656	64442840	63945845	127891690	0.0224611	0.0089185	0.397065
chr21	18095697	46707918	40086662	80173324	0.0140805	0.0111999	0.795418
chr22	71506121	50817315	39158674	78317348	0.0137545	0.0442569	3.21762
chrX	66097353	156037755	154891111	154891111	0.0272029	0.0409093	1.50386
chrY	828734169	57227015	26414704	26414704	0.0046391	0.512924	110.565
Sums	1615704095			5693925713	1	1
