# Supplementary material for: Selective single molecule sequencing and assembly of a human Y chromosome of African origin
Source: Nat Commun. 2019 Jan 2;10:4. doi: 10.1038/s41467-018-07885-5 (PMC6315018; doi:10.1038/s41467-018-07885-5)
Supplement: Supplementary file 5 — Supplementary Data 2 [file 41467_2018_7885_MOESM5_ESM.xlsx]

## Sheet: Enrichment Illumina
chromosome	mapped bases	assembly length	asembly length (no N)	2N assembly length (no N) for male	weigth for male equal drawing	weigth for male real data	weight real/weigth equal
chr1	555947595	248953141	230483065	460966130	0.0809575	0.0576118	0.71163
chr2	563800188	242190857	240548480	481096960	0.084493	0.0584256	0.691484
chr3	491017314	198293127	198097931	396195862	0.0695822	0.0508832	0.731268
chr4	466792584	190212519	189750946	379501892	0.0666503	0.0483729	0.725771
chr5	431953010	181535241	181262992	362525984	0.0636689	0.0447625	0.703051
chr6	402426785	170803490	170076249	340152498	0.0597395	0.0417027	0.698076
chr7	363422113	159343450	158968124	317936248	0.0558378	0.0376608	0.674467
chr8	336027588	145136352	144766361	289532722	0.0508494	0.0348219	0.684805
chr9	289999290	138393459	121789438	243578876	0.0427787	0.0300521	0.702501
chr10	313088223	133795862	133261879	266523758	0.0468084	0.0324448	0.693139
chr11	310234256	135084281	134532212	269064424	0.0472546	0.032149	0.680335
chr12	311931046	133273614	133137043	266274086	0.0467646	0.0323248	0.691225
chr13	307078946	114363139	97981961	195963922	0.0344163	0.031822	0.92462
chr14	209355503	107042557	90567015	181134030	0.0318118	0.0216951	0.681984
chr15	196268812	101990076	84640530	169281060	0.0297301	0.020339	0.68412
chr16	203130687	90337241	81805358	163610716	0.0287343	0.0210501	0.732577
chr17	177118241	83256267	82919574	165839148	0.0291256	0.0183544	0.630182
chr18	191080440	80372274	80090359	160180718	0.0281319	0.0198013	0.703875
chr19	122153476	58616099	58439251	116878502	0.0205269	0.0126585	0.616681
chr20	150561915	64442840	63945845	127891690	0.0224611	0.0156025	0.694644
chr21	115941830	46707918	40086662	80173324	0.0140805	0.0120148	0.853296
chr22	103819753	50817315	39158674	78317348	0.0137545	0.0107586	0.782189
chrX	270907471	156037755	154891111	154891111	0.0272029	0.0280736	1.03201
chrY	2765829957	57227015	26414704	26414704	0.0046391	0.286618	61.783
