# Supplementary material for: Selective single molecule sequencing and assembly of a human Y chromosome of African origin
Source: Nat Commun. 2019 Jan 2;10:4. doi: 10.1038/s41467-018-07885-5 (PMC6315018; doi:10.1038/s41467-018-07885-5)
Supplement: Supplementary file 6 — Supplementary Data 3 [file 41467_2018_7885_MOESM6_ESM.xlsx]

## Sheet: Sequence classes GRCh38
chrY	0	2781332	Pseudo-autosomal	2781332
chrY	2781333	3049682	X-degenenrate	268349
chrY	3049683	6234603	X-transposed	3184920
chrY	6234604	6532466	Ampliconic	297862
chrY	6532467	6748297	X-transposed	215830
chrY	6748298	7604183	X-degenenrate	855885
chrY	7604184	10130374	Ampliconic	2526190
chrY	10130375	10197195	Others	66820
chrY	10197196	11749309	Heterochromatic	1552113
chrY	11749310	11950996	X-degenenrate	201686
chrY	11950997	13983906	X-degenenrate	2032909
chrY	13983907	14058179	Ampliconic	74272
chrY	14058180	15874593	X-degenenrate	1816413
chrY	15874594	15904782	Ampliconic	30188
chrY	15904783	16159393	X-degenenrate	254610
chrY	16159394	16425562	Ampliconic	266168
chrY	16425563	17455476	X-degenenrate	1029913
chrY	17455477	18870014	Ampliconic	1414537
chrY	18870015	20054272	X-degenenrate	1184257
chrY	20054273	20350863	Heterochromatic	296590
chrY	20350864	21335746	X-degenenrate	984882
chrY	21335747	26663486	Ampliconic	5327739
chrY	26663487	27078487	Others	415000
chrY	27078488	56771509	Heterochromatic	29693021
chrY	56771510	57227415	Pseudo-autosomal	455905
Sequence classes are taken from Skov, L. & Schierup, M. H. Analysis of 62 hybrid assembled human Y chromosomes exposes rapid structural changes and high rates of gene conversion. PLoS Genet. 13, 1–20 (2017).
