# Supplementary material for: Selective single molecule sequencing and assembly of a human Y chromosome of African origin
Source: Nat Commun. 2019 Jan 2;10:4. doi: 10.1038/s41467-018-07885-5 (PMC6315018; doi:10.1038/s41467-018-07885-5)
Supplement: Supplementary file 7 — Supplementary Data 4 [file 41467_2018_7885_MOESM7_ESM.xlsx]

## Sheet: Sheet1
Gene family	Members in HG38	Members in HG02982	Loci in HG02982		Single Copy	All members annotated
AKAP	1	1	1		TRUE	TRUE
AMELY	1	1	1		TRUE	TRUE
ASMT	1	1	1		TRUE	TRUE
ASMTL	1	0	0		TRUE	FALSE
BPY2	3	2	1		FALSE	FALSE
CD99	1	1	1		TRUE	TRUE
CDY	4	3	1		FALSE	FALSE
CRLF2	1	1	1		TRUE	TRUE
CSF2RA	1	1	1		TRUE	TRUE
DAZ	4	2	1		FALSE	FALSE
DDX	1	1	1		TRUE	TRUE
DHRSX	1	1	1		TRUE	TRUE
EIF1	1	1	1		TRUE	TRUE
GTPB	1	1	1		TRUE	TRUE
HSFY	2	1	1		FALSE	FALSE
IL3R	1	0	0		TRUE	FALSE
IL9R	1	1	1		TRUE	TRUE
KDM	1	1	1		TRUE	TRUE
NLGN	1	1	1		TRUE	TRUE
P2RY	1	0	0		TRUE	FALSE
PCDH	1	1	1		TRUE	TRUE
PLCXD	1	1	1		TRUE	TRUE
PPP2R3B	1	1	1		TRUE	TRUE
PRORY	1	1	1		TRUE	TRUE
PRY	2	1	1		FALSE	FALSE
RBMY	6	2	2		FALSE	FALSE
RPS	2	2	2		FALSE	TRUE
SHOX	1	1	1		TRUE	TRUE
SLC25	1	0	0		TRUE	FALSE
SPRY	1	1	1		TRUE	TRUE
SRY	1	1	1		TRUE	TRUE
TBL1Y	1	1	1		TRUE	TRUE
TGIF2LY	1	1	1		TRUE	TRUE
TMSB4Y	1	1	1		TRUE	TRUE
TSPY	6	3	2		FALSE	FALSE
USP9Y	1	1	1		TRUE	TRUE
UTY	1	1	1		TRUE	TRUE
VAMP7	1	1	1		TRUE	TRUE
VCY	2	2	2		FALSE	TRUE
ZBED	1	1	1		TRUE	TRUE
ZFY	1	1	1		TRUE	TRUE
