# Supplementary material for: Selective single molecule sequencing and assembly of a human Y chromosome of African origin
Source: Nat Commun. 2019 Jan 2;10:4. doi: 10.1038/s41467-018-07885-5 (PMC6315018; doi:10.1038/s41467-018-07885-5)
Supplement: Supplementary file 8 — Supplementary Data 5 [file 41467_2018_7885_MOESM8_ESM.xlsx]

## Sheet: Genic Copy Number
Gene family	Read depth copy number GRCh38	Read depth copy number HG02982	Coordinates in HG02982
AKAP	1.11754	1.17146	tig00002308_pilon:2116-12730
AMELY	0.957472	0.928623	tig00000001_pilon:2167953-2172528
ASMT	0.944173	1.52466	tig00002308_pilon:24543-47742
BPY2	9.41611	7.54731	tig00000001_pilon:276870-282793
CD99	0.965758	0.831968	tig00000136_pilon:248270-283021
CDY	4.76243	4.46149	tig00000001_pilon:859901-862641
CRLF2	1.20106	1.31176	tig00000180_pilon:30077-52625
CSF2RA	1.04732	0.752095	tig00000180_pilon:108281-151773
DAZ	7.00029	18.8257	tig00000001_pilon:77425-146216
DDX	0.901063	0.662794	tig00000014_pilon:1078483-1093952
DHRSX	1.00628	1.09803	tig00000136_pilon:471372-732229
EIF1	0.579493	0.796826	tig00000115_pilon:245838-260315
GTPB	1.23778	0.729738	tig00000185_pilon:23603-38835
HSFY	2.53801	1.78506	tig00000004_pilon:159148-161069
IL9R	1.22124	1.25836	tig00000157_pilon:355747-368652
KDM	0.763729	0.89631	tig00000021_pilon:881036-920564
NLGN	1.01668	0.865117	tig00000003_pilon:526862-843577
PCDH	0.799369	0.776423	tig00000001_pilon:3905088-3950419
PLCXD	1.20096	1.04987	tig00000185_pilon:40230-55494
PPP2R3B	1.20096	1.09453	tig00000174_pilon:109398-148849
PRORY	3.17448	2.22735	tig00000115_pilon:1048476-1051881
PRY	4.48388	3.74379	tig00000119_pilon:315797-339982
RBMY	14.8014	12.0554	tig00000119_pilon:229822-244225
RPS	0.963442	0.953944	tig00000115_pilon:423420-447681
SHOX	1.14623	0.706963	tig00000167_pilon:292619-307152
SPRY	1.0915	1.01889	tig00000157_pilon:125009-139714
SRY	1.08843	0.756923	tig00000136_pilon:187342-188186
TBL1Y	0.978722	0.784844	tig00000001_pilon:1950427-2131181
TGIF2LY	0.813167	0.411395	tig00000001_pilon:5422900-5423826
TMSB4Y	1.08618	0.21818	tig00000014_pilon:301400-303857
TSPY	21.2435	18.6249	tig00000138_pilon:12285-15083
USP9Y	0.977898	0.700046	tig00000014_pilon:1137838-1297093
UTY	0.830879	0.848526	tig00000014_pilon:526549-758821
VAMP7	1.20096	0.936736	tig00000157_pilon:241146-303163
VCY	0.631489	0.518558	tig00000014_pilon:21935-22643
ZBED	1.14352	0.175707	tig00000136_pilon:481573-482577
ZFY	0.884787	0.752135	tig00000136_pilon:1082-21715
