# Supplementary material for: Selective single molecule sequencing and assembly of a human Y chromosome of African origin
Source: Nat Commun. 2019 Jan 2;10:4. doi: 10.1038/s41467-018-07885-5 (PMC6315018; doi:10.1038/s41467-018-07885-5)
Supplement: Supplementary file 9 — Supplementary Data 6 [file 41467_2018_7885_MOESM9_ESM.xlsx]

## Sheet: Sheet1
Contig ID
tig00000137
tig00000148
tig00000693
tig00000717
tig00002742
tig00003039
tig00003045
tig00003143
tig00003162
tig00003165
tig00003185
tig00003188
tig00003191
tig00003245
tig00003362
tig00004005
tig00004006
tig00004011
tig00005238
tig00005262
tig00005419
tig00006592
tig00006653
tig00006937
tig00006953
tig00007044
tig00007090
tig00007420
tig00007489
tig00007895
tig00008230
tig00008513
tig00008716
tig00008756
tig00008813
tig00008838
tig00008881
tig00008910
tig00008931
tig00008940
tig00008946
tig00009018
tig00009246
tig00009453
tig00009497
tig00009527
tig00009575
tig00009659
tig00009911
tig00009992
tig00010029
tig00010051
tig00010113
tig00010164
tig00010216
tig00010218
tig00010244
tig00010397
tig00010439
tig00010585
tig00010680
tig00010729
tig00010769
tig00010817
tig00010830
tig00010969
tig00011019
tig00011040
tig00011109
tig00011214
tig00011395
tig00011429
tig00011432
tig00011544
tig00011674
tig00011780
tig00011808
tig00011886
tig00011888
tig00011948
tig00012037
tig00012053
tig00012059
tig00012132
tig00012178
tig00012265
tig00012280
tig00012353
tig00012393
tig00012434
tig00012491
tig00012574
tig00012668
tig00012691
tig00012697
tig00012742
tig00012771
tig00012810
tig00012918
tig00012950
tig00012972
tig00013104
tig00013111
tig00013226
tig00013231
tig00013248
tig00013319
tig00013355
tig00013567
tig00013587
tig00013606
tig00013662
tig00013696
tig00013712
tig00013725
tig00013772
tig00013833
tig00014033
tig00014177
tig00014193
tig00014204
tig00014321
tig00014324
tig00014342
tig00014498
tig00014625
tig00014733
tig00014769
tig00014924
tig00015017
tig00015040
tig00015127
tig00015191
tig00015293
tig00015374
tig00021818
tig00021929
tig00021930
tig00022100
tig00022101
tig00022120
tig00022326
tig00022327
tig00022328
tig00022329
tig00022330
tig00022353
tig00022354
tig00022398
tig00022399
tig00022400
tig00022431
tig00022434
tig00022677
tig00022680
tig00022692
tig00022751
tig00022752
tig00022847
tig00022883
tig00023086
tig00023088
tig00712849
tig00712850
tig00712958
tig00712959
tig00712962
tig00712963
tig00712974
tig00712975
tig00713046
tig00713047
tig00713058
tig00713059
tig00713088
tig00713089
tig00713090
tig00713091
tig00713102
tig00713103
tig00713136
tig00713137
tig00713169
tig00713170
