# Supplementary material for: Selective single molecule sequencing and assembly of a human Y chromosome of African origin
Source: Nat Commun. 2019 Jan 2;10:4. doi: 10.1038/s41467-018-07885-5 (PMC6315018; doi:10.1038/s41467-018-07885-5)
Supplement: Supplementary file 10 — Source Data [file 41467_2018_7885_MOESM10_ESM.xlsx]

## Sheet: Source_data.1A
457-CROMOMCYM	355-DAPI
29896	31724
1966	1796
65534	65534
36076	55090
65534	65534
23642	25140
32464	43448
24184	15494
65534	65534
9606	11574
23788	22074
65534	65534
31240	36918
19392	10814
47364	64230
30296	35022
49370	58738
17624	20284
65534	64792
33256	45770
41926	38898
14346	8410
23922	25102
25012	31302
53022	65534
3440	4516
43626	48690
5478	2084
2218	4352
17246	13438
31754	37994
16200	13202
23280	19044
36224	27236
1748	1738
29138	31752
36890	37080
20860	31592
2274	2408
2340	2486
65534	65534
50658	46948
32298	30870
65534	65534
44920	48330
21232	26846
33424	30204
37674	51274
65534	65534
18114	20620
39120	51960
37672	46190
29966	30272
22770	23578
2306	2852
19332	14250
16316	12940
4234	4620
50526	59366
51898	61620
5320	7932
51270	60838
30516	55964
2682	2890
45774	45428
848	654
31302	36336
18472	10640
3712	4896
65534	65534
1470	1660
19604	10910
65534	65534
2282	2130
32748	30262
18726	26518
13420	8820
22106	18564
3174	5294
29204	31816
65534	65534
36428	42404
43956	30598
16426	20754
48656	58824
28420	32066
1746	1744
1584	1490
65534	65534
24834	26332
65534	65534
65534	65534
37764	54220
55254	56852
4702	4354
65534	65534
2382	3548
30836	32036
65534	65534
3926	3858
65534	65534
65534	65534
23182	31310
65534	65534
17180	8886
65534	65534
16486	20056
53134	57820
65534	65534
65534	65534
39834	49142
11930	12322
65534	65534
65534	65534
3496	3552
23426	15138
2110	2614
1446	1336
2992	8044
40746	51068
65534	65534
32416	39500
33164	30516
1952	2034
64662	65534
24198	21714
65534	65534
2460	2302
56528	57460
65534	65534
65534	65534
23492	15258
18108	10552
3856	3016
1560	2546
65534	65534
65534	65534
36652	41042
36192	48546
4328	4724
3218	3278
3606	4466
1120	1108
31046	30450
3086	3832
36896	53076
65534	65534
51316	56710
31826	29312
35972	28132
65534	65534
17882	22040
23700	20940
30562	31404
2722	2948
19116	19964
52322	56106
30126	31106
30500	30260
23202	29724
17622	13154
18674	21370
54698	65534
14508	14536
51996	55508
34828	44868
2454	2252
65534	65534
57476	54942
50910	58938
22580	15794
4392	5426
34010	36770
3502	3780
2150	1504
34068	43634
65534	65534
34930	47780
2330	2964
55016	57872
59184	65534
16888	14640
2090	2240
65534	65534
65534	65534
65534	65534
65534	65534
65534	65534
55562	55400
2948	3836
65534	65534
7472	8354
30256	29878
37542	46416
51916	49696
7296	7396
2926	2776
4620	5052
43904	52410
29568	32472
65534	65534
2466	2572
65534	65534
28560	35688
65534	65534
30334	30636
23972	19542
65534	65534
50534	61080
4656	5578
16882	12444
28288	31452
21228	23750
36730	52840
16688	21160
23456	22220
65534	65534
17512	10100
10252	17350
20054	10854
29454	31104
11248	17848
16492	10190
15020	9032
65534	65534
34462	30916
36586	45190
63484	65534
2084	1680
10736	17446
65534	65534
10738	12144
3298	4386
8842	9768
23520	15446
17400	19878
16490	10452
36692	43092
1708	1786
18818	11338
39416	44236
65534	65534
1092	1404
47548	42370
65534	65534
13490	8794
20712	24672
65534	65534
47702	60088
25954	21536
30078	36728
29788	37540
35360	30444
65534	65534
13698	8600
30528	36240
1684	2538
65534	65534
40760	37268
1780	1750
2216	2988
39968	34892
40978	52332
1864	2338
24694	15496
65534	65534
13220	13876
33548	29484
65534	42112
36596	47986
28756	35320
1994	2280
22062	31818
35694	32794
1594	1366
16728	20102
17860	10352
21102	23222
29638	31396
40134	52172
65534	65534
12464	12694
65534	65534
30258	32364
65534	65534
45694	57542
14444	9396
30530	26238
65534	65534
65534	65534
29574	32438
58694	65534
18956	14724
4100	4266
31358	29962
15560	21124
1756	1174
34858	47606
22966	16046
13892	13902
65534	65534
40796	54704
61826	54680
65534	65534
65534	65534
3494	3276
31556	31188
15876	17196
1984	1734
65534	65534
24300	16216
16872	13664
65534	65534
1994	1990
1890	1830
1388	1318
40348	50538
65332	65534
17630	16094
16466	21168
65534	65534
60688	65534
19894	9748
23672	31144
1842	2560
47916	48746
39208	32910
22132	33812
1966	2856
48802	39714
35456	44788
26946	32404
41218	50784
24962	27574
2640	2938
12136	15458
2360	2634
65534	65534
65534	65534
15506	9898
38636	47254
65534	65534
17570	20394
11142	12604
2310	2370
65534	65534
1508	1806
14026	8612
65534	65534
11206	16676
65534	65534
12232	14092
41464	42200
65534	65534
1442	1234
10596	12086
65534	65534
65534	65534
40346	55108
65534	65534
22834	32274
35738	37946
65534	65534
29938	34352
1350	1280
56614	60724
32304	29060
24186	16188
38102	54408
37236	49118
42752	42466
9888	17892
2108	1928
11956	17094
65534	65534
10618	18130
52726	51338
24066	24708
6004	6232
30580	30048
9656	17988
65534	65534
1880	2150
16684	19702
21320	18914
10552	17402
30826	32172
65534	65534
65534	65534
3868	4396
1666	1818
65534	65534
41030	51874
37658	51626
64418	65534
23884	22456
60442	65534
65534	65534
65534	65534
21688	32020
65534	65534
65534	65534
50150	58702
13514	9960
65534	65534
22342	31592
14206	9222
33920	37814
65534	65534
65534	65534
2552	2432
31710	29882
13144	8884
37202	41334
65534	65534
2208	2998
30328	30974
2010	1888
65534	65534
11796	12508
65534	65534
40802	44388
19366	10648
65534	65534
25440	21504
35878	33372
33222	31260
35514	56126
23254	15716
40510	50792
14696	19746
39202	48314
49122	53972
1576	1122
63830	65534
65534	58540
17358	10728
65534	65534
37978	24470
56430	50498
23300	15058
65534	65534
65534	65534
65534	59094
34754	30504
22488	35056
32860	38056
32592	21274
3658	3740
30222	31740
2948	2870
65534	65534
2768	2582
2398	2040
35430	37706
1922	1686
35100	49936
3330	4130
65534	65534
31820	39696
24092	17302
2556	2140
2936	3750
22026	26834
29808	30254
35410	39788
41726	53320
65534	65534
13486	9310
65534	65534
38556	49630
65534	65534
18592	11026
65534	65534
56584	53274
65534	65534
28164	30900
31136	31340
2986	3642
32982	46178
24612	21144
36196	41048
35200	54716
29040	24666
1626	1390
8070	8948
29424	31918
36482	42100
2404	2818
65534	65534
30578	31840
1732	1828
5716	8360
31672	37104
2536	3804
1686	1628
1742	1322
2362	3080
31700	31188
65534	65534
34148	36022
2178	2778
36530	54188
15580	16198
65534	65534
65534	65534
29312	30520
2384	2664
39704	36266
1470	1576
1688	1496
48014	44708
65534	65534
3282	3874
65534	65534
65534	65534
37742	44748
1494	1492
61660	64938
46560	59998
43346	55938
65534	65534
48892	55418
36716	43776
65534	65534
65534	65534
39282	51202
30062	30292
65534	65534
29458	32116
32612	36434
65534	65534
28616	28862
17316	20660
65534	65534
65534	65534
1518	2302
3186	3950
42032	46006
6958	6632
10818	13000
17988	23080
12936	13716
23486	18354
22260	20948
65534	65534
23578	16182
65534	65534
16116	62554
65534	65534
65534	65534
65534	65534
11494	12116
25688	17912
22066	23798
4630	5772
54948	47986
28882	27320
14620	8988
34260	47960
16820	16072
2480	3426
16392	19314
41860	56516
1298	170
11962	12292
59258	62834
65534	65534
22358	15920
16228	19520
60318	59584
1966	2088
12812	14966
15320	19770
6074	8314
65534	65534
33016	28884
2596	5674
24284	28266
1092	164
65534	65534
65534	65534
1794	1628
17156	13390
65534	65534
16552	20100
56606	51238
2678	2862
3396	4644
12284	13542
45034	44566
65534	65534
24872	15504
36332	40212
28840	35456
42678	50962
10618	12178
1894	2736
11154	17518
62984	65534
32572	39942
37576	44032
31264	35288
39084	39128
1972	2404
65534	65534
65534	65534
28484	32598
65534	65534
42376	54404
65534	65534
59780	65534
5160	5598
53724	49324
1638	1100
37560	44246
52998	45950
32764	29110
27976	29874
3032	3186
65534	65534
21730	26020
10354	17078
28832	32006
37758	33584
25448	24552
3326	4246
21712	15424
65534	65534
14576	36260
1610	2162
21672	21640
65534	65534
29108	21778
65534	65534
65534	65534
1694	1854
65534	65534
34652	36402
56500	65534
23798	19704
18100	10050
17120	13690
2740	5258
65534	65534
59308	65534
65534	65534
34298	40004
2224	2462
65534	65534
57856	65534
24892	19594
36726	44342
65534	65534
1676	1798
60234	65534
16396	19230
2148	2308
32196	31608
29422	33318
16256	11240
1986	2374
11460	12120
54622	57946
2202	2710
10110	18242
24244	18982
1950	1906
34594	39666
65534	65534
23396	14604
49074	51218
10766	17794
30908	37518
25646	19372
65534	65534
1590	1764
65534	65534
2240	3790
65534	65534
18506	11620
65534	65534
57114	57006
65534	65534
15566	21094
65534	65534
62040	65534
17476	10844
65534	65534
9990	17560
65534	65534
2392	2092
34200	32392
65534	65534
20068	21006
65534	65534
34418	38534
55248	61016
23298	20554
2420	2140
47902	58188
36476	46190
49710	43752
2016	2092
11028	13498
65534	65534
1268	1784
41404	50278
11198	12292
34900	40750
11608	17682
65534	65534
65534	65534
32524	41724
65534	65534
12858	8100
17126	20368
65534	65534
65534	65534
5860	6894
10486	17906
65534	65534
65534	65534
65534	65534
23014	15154
11350	17946
17068	19960
22750	22186
2478	2722
65534	65534
65534	65534
65534	65534
16904	9872
15212	10704
65534	65534
65534	65534
31392	29652
27050	33266
15318	16720
31066	29842
15860	12564
65534	65534
33396	36104
65534	65534
22786	20434
65534	65534
21730	24934
65534	65534
65534	65534
65534	65534
10520	12156
65534	65534
23172	24100
45318	48938
14966	21266
30732	37674
6760	9226
22688	24124
4596	6098
62216	65534
1694	1572
36974	47806
3482	4486
2686	4608
35650	54338
16440	10148
28274	34920
65534	65534
1700	1946
1842	2672
65534	65534
15620	16850
34572	45678
12110	13002
5314	5498
65534	65534
29618	31150
22170	27324
32658	39510
2188	2252
6558	6228
65534	65534
16386	13010
21694	23886
32714	32584
65534	65534
1620	1308
65534	65534
2696	2464
1988	2980
35566	43632
15804	20756
65534	65534
65534	65534
65534	65534
22196	32550
8082	10646
24130	26658
23672	18058
65534	65534
65534	65534
7644	8020
30388	36434
34334	53286
3280	4210
35282	45764
4378	5046
65534	65534
23222	14408
34038	42970
65534	65534
22882	15722
36004	49010
65534	65534
65534	65534
11642	13076
30588	30342
64888	65534
23588	18584
38004	47022
1922	2140
65534	65534
18164	11044
42056	52540
1626	1116
28508	32116
41450	51446
29116	29948
1654	1714
33538	30476
28360	32598
32388	54716
2462	1918
46238	39152
54208	53256
13130	9960
7014	7710
65534	65534
33162	30850
23144	25056
1656	1450
1938	1558
58404	65534
46506	43414
31404	36060
1972	2252
11816	17004
22310	19084
34106	32388
29652	33784
2832	3112
1556	2464
51750	65534
2938	4810
65534	65534
65534	65534
36626	48044
15654	20670
22914	15520
65534	65534
2108	2094
41962	51126
1684	1540
65534	65534
1878	2342
16952	21128
46082	51642
32096	35884
2078	2412
5482	5186
22414	15132
65534	65534
65534	65534
1542	950
65534	65534
36200	55510
28712	29634
1910	3038
1630	1824
8752	12066
17152	19556
65534	65534
65534	65534
2900	2608
23700	22986
1824	2424
15852	21380
2128	1630
21332	23362
65534	65534
54098	54428
65534	65534
3200	2284
22630	20094
65534	65534
27248	30950
57852	62938
34274	53782
5856	6408
34238	44932
31276	36194
65534	65534
34606	42280
11580	12366
33652	37036
11624	18036
4074	6382
31784	32532
54426	57070
7298	7222
65534	65534
27910	39942
30784	31412
65534	65534
65534	65534
40682	40372
29814	29188
33956	43058
3440	3650
51456	48710
65534	65534
16908	13596
4678	5420
18102	10112
26886	35970
35154	41702
65534	65534
3528	3844
41430	34206
2010	2646
15858	20672
30702	32736
13778	10018
31262	31194
65534	65534
65534	65534
65534	65534
22252	18814
21762	24062
31350	30900
64332	65534
65534	65534
31600	34350
1630	2090
40196	61306
1620	1930
22670	19774
48170	60124
1642	2100
49430	58176
1472	2658
19986	13898
65534	65534
65534	65534
65534	65534
65534	65534
27792	30796
58400	65534
65534	65534
47740	44166
65534	65534
65534	65534
2298	2268
65534	65534
1614	2522
1560	3432
51412	65446
15340	17728
1882	1718
33702	43208
65534	65534
15738	16726
5234	6776
34402	58210
47140	53472
2686	3608
65534	65534
22684	20620
65534	65534
65534	65534
24188	23474
2104	2772
22362	15098
31414	30446
62050	65534
1582	1630
65534	65534
65534	65534
11584	18226
65534	65534
30788	31316
14016	8540
65534	65534
32780	30514
34690	40504
44258	45900
35226	43854
65534	65534
65534	65534
2172	3068
23316	23862
35238	45032
17210	19550
33412	31192
39192	52130
47712	42806
2962	3114
65534	65534
54910	52886
24178	20128
65534	65534
36126	44988
28794	33192
2234	1886
38400	45358
36884	45294
20192	25222
65534	65534
18792	64722
65534	65534
25292	15848
36464	39542
65534	65534
16906	20752
65534	65534
21464	26572
65534	65534
37500	48024
65534	65534
5002	5240
11236	11818
65534	65534
16586	20694
17424	10642
65534	65534
1786	2114
1254	3990
1372	1616
65534	65534
1664	2668
23170	15194
2278	3316
19508	20872
15774	19468
34062	51604
53014	54662
29842	30360
12822	10634
30766	31292
4276	4288
65534	65534
32650	46214
31760	31366
58066	56588
65534	65534
65534	65534
27388	31538
65534	65534
24576	20078
65534	65534
35150	42152
8028	9514
18082	10770
2654	3814
19888	24446
25222	20104
10220	12090
40148	48028
2626	5344
56492	65534
30456	30654
3658	4188
33964	29250
34814	42512
65534	58394
18662	10994
22520	23864
2168	1162
1504	1738
3760	4296
3440	4114
33432	40608
1824	2154
2862	3120
30970	36652
32414	29492
2332	3310
16492	20910
33262	37002
23860	21580
12866	8404
33834	29734
65534	65534
42490	37438
33926	58054
1336	1290
3230	4400
16944	19460
21030	21514
2772	2870
65534	65534
29858	30874
1626	2154
1992	2282
65534	65534
36516	44724
65534	65534
65534	65534
2714	2816
65534	65534
2130	2030
10408	16888
39358	48078
4618	4072
50382	55868
2076	1440
65534	65534
30968	37988
7940	9936
3834	4362
57168	65534
1406	1982
2832	3656
58212	65534
13168	8090
5384	6074
37288	46440
20296	33216
4564	5522
65534	65534
2370	2250
1716	2050
65534	65534
20820	21466
20518	34540
65534	65534
35160	40906
1564	1664
27912	33718
17222	9816
65534	65534
35154	44074
1634	3066
3004	4200
49178	56430
28898	35482
1680	1764
36870	45490
17464	12238
65534	65534
30772	31282
16528	19710
31636	35360
65534	65534
1410	1124
32282	32468
33928	44388
65534	65534
65534	65534
8898	11180
45136	50414
65534	65534
2756	2660
34714	21566
22634	16120
16832	16672
50316	48114
41610	27978
26818	65534
27604	29914
2056	2370
2512	2436
30706	30406
65534	65534
1524	908
17816	10368
34390	38944
64920	65534
2686	3862
1424	1188
54964	61160
27832	32984
65534	65534
23976	31956
33514	38978
2676	3826
65534	65534
23414	15652
65534	65534
51038	53104
65534	65534
9716	10510
34512	42796
2824	3034
16994	11248
4672	5706
49230	59092
35482	58046
19696	10640
65534	65534
30770	29828
34194	30786
14012	9952
3860	4314
35632	43694
36004	42396
2360	2748
65534	65534
4448	5060
22832	15106
32862	48440
31134	38322
55906	59248
43926	49412
35236	52268
65534	65534
34240	43646
7512	8436
1628	2792
42666	50128
1908	1898
65366	48140
3292	4310
2428	2998
52118	55350
65534	65534
4082	4582
35486	40958
65534	65534
1752	1190
65534	65534
65534	65534
65534	65534
32744	29948
54554	53408
65534	65534
2496	2592
2090	2658
65534	65534
2630	2822
29518	31126
65534	65534
44152	39768
1966	3744
3324	5514
9930	16662
19908	33784
13524	8518
3210	4178
1548	1852
23748	20866
2966	4494
60552	65534
2588	2248
13452	10594
31162	30486
32096	39756
1778	2758
65534	65534
23284	24878
24018	27000
13392	8286
65534	65534
25014	27586
21172	19894
2676	4390
50940	55744
4162	3972
1470	1326
65534	65534
16472	19256
65534	65534
15222	19594
1996	1576
17112	13792
41796	24614
6316	8004
65534	65534
21628	24464
22188	32882
65534	65534
49950	59156
65534	65534
11372	15606
42194	48128
11552	13466
1130	282
50738	61848
3398	4808
65534	65534
12146	12254
6272	6884
34920	39910
2994	3198
32178	37934
54482	52484
3100	2028
18360	10968
1774	1702
34174	37604
65534	65534
2896	2514
17912	9570
30232	32214
65534	65534
65534	65534
3866	5138
1642	1350
2566	2036
20620	31786
57660	60362
2076	1682
35856	37186
30796	31404
9768	15750
22336	16308
2214	3112
1806	1594
34510	42344
29396	30272
11594	13732
21648	23460
30572	29414
65534	65534
1746	1966
2394	2232
10362	9946
22628	31512
45692	53040
1878	1840
2748	2624
65534	65534
65534	65534
16092	20344
65534	65534
11400	18170
1426	1828
1574	2904
9738	12208
65534	65534
3840	4126
29960	32494
57436	65534
12962	10378
65534	65534
13950	9758
2208	2030
65534	65534
65534	65534
51510	51266
65534	65534
65534	65534
65534	65534
39826	33664
14602	8638
1868	2198
2274	4788
65534	65534
65534	65534
29498	35978
54790	51262
65534	65534
65534	65534
41638	49594
65534	65534
1476	2288
30168	30910
5824	5502
35212	40936
1618	1102
5048	4956
65534	65534
29526	28818
6096	7006
1984	2474
65534	65534
25180	32124
2792	3020
65534	65534
31912	29590
11746	17592
39178	53658
43680	39784
8748	12576
2978	3988
37170	53958
31162	29204
24540	22170
65534	65534
48042	42966
2976	8198
32700	28280
65534	65534
1280	1056
65534	65534
1856	2614
33054	38748
64682	65274
6612	9260
37220	46402
41584	44762
55306	55168
1824	2664
14114	9358
65534	65534
65534	65534
43746	55452
30806	33882
1864	1720
65534	65534
7416	8288
13904	8526
2210	3090
57390	53774
1562	2296
65534	65534
65534	65534
2004	2618
5874	5524
31436	38714
58614	65534
27412	41834
31290	29316
20634	23388
1736	1766
17600	21166
65534	65534
31196	29424
16486	18100
30566	29764
1220	1946
22272	15678
65534	65534
34136	36288
7378	8360
1332	3044
18464	11912
28818	31098
65534	65534
28570	36512
65534	65534
28980	33970
18152	10116
3502	3350
44360	32538
16650	18908
2378	4992
17726	10360
1620	1416
34828	49734
14984	8514
32718	30776
28636	32656
1410	1394
17206	23744
65534	65534
65534	65534
2130	1718
65534	65534
21016	24372
28054	32256
36136	43430
10888	18026
18190	10698
49900	47310
61120	45994
15098	9440
18240	10272
23314	19486
21448	14572
14544	10396
2472	12444
1584	2188
34408	44792
33644	30780
18036	10600
10634	17320
44794	41514
40236	42882
29912	30850
1564	1746
30592	32418
31260	30430
53288	48282
24314	18352
1738	714
34296	44432
14210	8222
12026	12692
65534	65534
3674	4264
2038	3892
65534	61096
1846	1442
65534	65534
59406	58432
37290	47358
9962	16982
49094	59044
28290	32140
41160	46146
65534	65534
16480	19666
37394	42450
34226	36990
30160	30318
22718	21426
15322	20574
65534	65534
1782	1946
34306	41422
31352	30606
2248	2324
17474	12656
65534	65534
65534	65534
26604	29590
65534	65534
35530	45986
36116	51404
65534	65534
14196	9992
65534	65534
47520	48980
42560	48740
23118	19152
7040	7124
65534	59664
65534	65534
1524	1062
5538	5848
63432	64772
1868	2908
2448	3626
10978	16710
11192	11522
2108	2576
27874	29448
23174	15382
65534	65534
39526	50102
2332	3096
1410	1642
2698	2640
34610	42870
36686	50472
15066	12026
23466	14588
56358	55444
65534	65534
65534	65534
65534	65534
34400	34574
37366	49764
2896	3490
43606	35956
31040	35614
32924	30718
30742	35724
65534	65534
34880	41050
65534	65534
65534	65534
14050	9458
19916	10376
18166	10258
13716	8594
23088	14154
65534	65534
58480	65534
17920	19180
1962	1630
57236	56224
35296	46234
65534	65534
9474	9770
34836	41714
1724	1644
38496	44648
44342	50468
1954	2956
1338	960
65534	65534
1564	1578
5986	7316
11024	10736
28206	34544
31388	30016
1748	5168
34632	34564
14858	14820
53388	49802
33952	41636
21264	29436
65534	65534
17596	19768
1966	2198
33856	27916
32258	30236
29266	31718
46860	43162
2010	1560
2144	3434
51510	54630
36634	46044
1538	2124
65534	65534
65188	65534
47962	41820
36342	47118
7990	19440
28354	31392
54858	53222
42996	51956
34854	47598
61690	58844
3494	6558
1338	2130
65534	65534
53524	53802
38616	51484
2766	4474
65534	65534
53152	42206
18300	10838
65534	65534
48406	39396
52608	54722
28702	31926
17512	13082
65534	65534
64186	65534
1608	1728
42314	28764
47116	42840
4592	4940
56102	56400
27296	29806
28962	29828
1802	1768
16630	19740
47848	56662
37232	44670
18384	11642
23580	20064
32044	30876
35088	50646
16992	12912
65534	65534
65534	65534
30056	35150
6086	7170
29706	28494
65534	65534
65534	65534
30004	31408
65534	65534
7608	7552
49730	55018
65534	65534
21000	21596
58582	60512
65534	65534
22222	17920
3660	3340
1692	1354
13516	8914
59632	65534
30328	31352
1490	1644
2372	2776
30222	35646
22434	24018
65534	65534
23858	24616
1812	1730
2894	4116
65534	65534
15716	20118
2664	2390
11690	17074
38000	43528
37628	44724
65534	65534
18644	9890
31394	34602
5144	4542
35194	56160
29078	34634
35576	44704
23632	21582
1764	3110
924	164
9728	16652
30900	29688
35370	40898
65534	65534
32380	30796
65534	65534
17794	13766
46028	52828
2276	3046
1382	908
65534	65534
12054	13380
1420	1580
29562	31260
23860	18746
5808	5652
23714	24564
36344	51310
9544	18060
65534	65534
65534	65534
16014	20560
28278	32292
65534	65534
32866	41474
34020	30348
1756	2696
1488	1662
44978	45726
3158	2896
31624	33942
59652	61238
65376	61694
65534	65534
28740	33328
27692	22660
3484	3710
65534	65534
1846	1254
29874	29584
40446	25918
38782	50512
52820	58434
65534	65534
65534	65534
65534	65534
2308	3420
1606	6476
39566	37378
6100	7270
65534	65534
29010	32434
65534	65534
65534	65534
52546	59222
65534	65534
16682	19222
65534	65534
36012	51802
21504	16180
15544	8128
47884	60106
1968	2652
29152	35064
54940	63760
22130	15290
65534	65534
33154	30932
23854	18324
3616	4154
14056	9532
56604	54642
29852	35632
4690	6030
65534	65534
1166	226
17184	13146
49988	47660
8822	9190
18694	9508
48706	59216
32790	40840
49506	56978
23562	15282
27042	28668
65534	65534
1908	1662
37428	36012
33716	33172
2284	3512
1320	916
2476	65534
65534	65534
51020	60326
30146	29450
1132	1814
31504	30960
65534	65534
64506	65534
32728	29408
24346	19654
65534	65534
9390	11920
65534	65534
23058	18890
65534	65534
30184	28024
30360	32160
16448	21352
33340	39344
2190	1712
39366	50642
27016	37422
39762	47518
6348	22572
47706	53638
2540	1232
10318	12000
2118	3458
61500	65534
65534	65534
65534	65534
65534	65534
37032	39126
56670	55286
31956	36522
30316	28522
65534	65534
37816	51750
34940	42780
36054	37710
23224	14878
29946	33634
65534	65534
29014	30664
22406	22828
2064	2390
30914	34444
23090	15588
55340	51642
3416	2564
31042	34598
65534	65534
2842	4060
16854	19166
16488	10636
11212	12212
43798	43350
51186	51934
7352	26430
7904	7104
15846	9932
58464	54844
53360	48842
2314	3168
15862	18848
18758	13382
65534	65534
31852	33196
3602	4050
2224	2408
65534	65534
13480	9180
32402	38570
2288	3816
1884	2496
18230	10662
59142	57002
45958	42198
32442	37826
65534	65534
2730	3758
14772	9928
1592	1882
25874	19884
45186	42406
41074	50268
43498	52706
28872	37340
65534	65534
4420	5366
4634	6044
65534	65534
2170	3292
40634	51064
22020	13758
18536	13614
27732	29550
1572	2426
65534	65534
49908	53328
31070	32368
1462	1260
65534	65534
65534	65534
11146	16994
65534	65534
65534	65534
54780	58040
37290	38140
4750	4916
41148	48324
65534	65534
17024	11688
1754	1948
65534	56742
32940	45862
1892	1608
21284	16340
65534	65534
12888	9416
34814	54008
65534	65534
1988	2064
34108	30376
22638	15268
34994	27974
1628	1588
33932	42708
65534	65534
65534	65534
23120	13732
37398	26504
1838	2998
55460	56770
3578	4172
4256	5312
31286	28592
35000	42312
48674	62772
16084	16038
59820	65534
65534	65534
65534	65534
54122	58130
65534	65534
1414	1704
17680	13088
33346	42532
32752	31832
65534	65534
40120	38328
14462	8716
65534	65534
2042	2346
65534	65534
1886	2232
7898	7674
2228	2208
65534	65534
17102	20656
7272	7402
3178	3150
65534	65534
12878	13140
38030	53748
33224	30760
34804	52560
2592	3890
11414	12858
65534	65534
65534	65534
65534	65534
60452	65534
56270	65534
35226	65534
61304	61452
2120	2676
1374	1218
3108	3036
65534	65534
12170	13448
17108	21376
38112	46802
65534	65534
1316	1448
23054	24010
65534	65534
65534	65534
32512	33978
22998	31854
64280	65534
36174	41662
65534	65534
37808	35696
35662	56044
21970	15416
4626	4874
65534	65534
4356	1892
65534	65534
29854	37256
22752	19904
24194	15238
28834	31324
22670	23132
16506	16374
65534	65534
65534	65534
65534	65534
1680	1910
29966	29144
60984	58056
11414	16768
35096	39786
12968	8858
[truncated: 98,001 more rows]

## Sheet: Source_data.1B
Chromosome	Coverage
chr1	0.232125
chr2	0.233274
chr3	0.230093
chr4	0.249852
chr5	0.235455
chr6	0.248666
chr7	0.213868
chr8	0.242007
chr9	0.234942
chr10	0.231732
chr11	0.219408
chr12	0.227602
chr13	0.348709
chr14	0.22987
chr15	0.245977
chr16	0.219107
chr17	0.195406
chr18	0.239787
chr19	0.201922
chr20	0.225342
chr21	0.451414
chr22	1.82606
chrX	0.426734
chrY	31.374

## Sheet: Source_data.1C
Read length	Run_ID
742	20170719_CGL_12_4345AA_CRGpc2_48H_FAE31760
1423	20170719_CGL_12_4345AA_CRGpc2_48H_FAE31760
830	20170719_CGL_12_4345AA_CRGpc2_48H_FAE31760
1282	20170719_CGL_12_4345AA_CRGpc2_48H_FAE31760
8733	20170719_CGL_12_4345AA_CRGpc2_48H_FAE31760
1223	20170719_CGL_12_4345AA_CRGpc2_48H_FAE31760
2288	20170719_CGL_12_4345AA_CRGpc2_48H_FAE31760
878	20170719_CGL_12_4345AA_CRGpc2_48H_FAE31760
1520	20170719_CGL_12_4345AA_CRGpc2_48H_FAE31760
74	20170719_CGL_12_4345AA_CRGpc2_48H_FAE31760
939	20170719_CGL_12_4345AA_CRGpc2_48H_FAE31760
3104	20170719_CGL_12_4345AA_CRGpc2_48H_FAE31760
948	20170719_CGL_12_4345AA_CRGpc2_48H_FAE31760
1280	20170719_CGL_12_4345AA_CRGpc2_48H_FAE31760
710	20170719_CGL_12_4345AA_CRGpc2_48H_FAE31760
4462	20170719_CGL_12_4345AA_CRGpc2_48H_FAE31760
781	20170719_CGL_12_4345AA_CRGpc2_48H_FAE31760
3199	20170719_CGL_12_4345AA_CRGpc2_48H_FAE31760
18270	20170719_CGL_12_4345AA_CRGpc2_48H_FAE31760
782	20170719_CGL_12_4345AA_CRGpc2_48H_FAE31760
1673	20170719_CGL_12_4345AA_CRGpc2_48H_FAE31760
3117	20170719_CGL_12_4345AA_CRGpc2_48H_FAE31760
725	20170719_CGL_12_4345AA_CRGpc2_48H_FAE31760
14313	20170719_CGL_12_4345AA_CRGpc2_48H_FAE31760
730	20170719_CGL_12_4345AA_CRGpc2_48H_FAE31760
776	20170719_CGL_12_4345AA_CRGpc2_48H_FAE31760
1200	20170719_CGL_12_4345AA_CRGpc2_48H_FAE31760
1055	20170719_CGL_12_4345AA_CRGpc2_48H_FAE31760
960	20170719_CGL_12_4345AA_CRGpc2_48H_FAE31760
961	20170719_CGL_12_4345AA_CRGpc2_48H_FAE31760
756	20170719_CGL_12_4345AA_CRGpc2_48H_FAE31760
903	20170719_CGL_12_4345AA_CRGpc2_48H_FAE31760
1807	20170719_CGL_12_4345AA_CRGpc2_48H_FAE31760
1119	20170719_CGL_12_4345AA_CRGpc2_48H_FAE31760
594	20170719_CGL_12_4345AA_CRGpc2_48H_FAE31760
1278	20170719_CGL_12_4345AA_CRGpc2_48H_FAE31760
2929	20170719_CGL_12_4345AA_CRGpc2_48H_FAE31760
3472	20170719_CGL_12_4345AA_CRGpc2_48H_FAE31760
1514	20170719_CGL_12_4345AA_CRGpc2_48H_FAE31760
595	20170719_CGL_12_4345AA_CRGpc2_48H_FAE31760
2976	20170719_CGL_12_4345AA_CRGpc2_48H_FAE31760
452	20170719_CGL_12_4345AA_CRGpc2_48H_FAE31760
10607	20170719_CGL_12_4345AA_CRGpc2_48H_FAE31760
7335	20170719_CGL_12_4345AA_CRGpc2_48H_FAE31760
612	20170719_CGL_12_4345AA_CRGpc2_48H_FAE31760
1267	20170719_CGL_12_4345AA_CRGpc2_48H_FAE31760
1289	20170719_CGL_12_4345AA_CRGpc2_48H_FAE31760
20568	20170719_CGL_12_4345AA_CRGpc2_48H_FAE31760
26948	20170719_CGL_12_4345AA_CRGpc2_48H_FAE31760
1650	20170719_CGL_12_4345AA_CRGpc2_48H_FAE31760
5183	20170719_CGL_12_4345AA_CRGpc2_48H_FAE31760
207	20170719_CGL_12_4345AA_CRGpc2_48H_FAE31760
626	20170719_CGL_12_4345AA_CRGpc2_48H_FAE31760
489	20170719_CGL_12_4345AA_CRGpc2_48H_FAE31760
4513	20170719_CGL_12_4345AA_CRGpc2_48H_FAE31760
6931	20170719_CGL_12_4345AA_CRGpc2_48H_FAE31760
906	20170719_CGL_12_4345AA_CRGpc2_48H_FAE31760
33227	20170719_CGL_12_4345AA_CRGpc2_48H_FAE31760
1449	20170719_CGL_12_4345AA_CRGpc2_48H_FAE31760
1229	20170719_CGL_12_4345AA_CRGpc2_48H_FAE31760
951	20170719_CGL_12_4345AA_CRGpc2_48H_FAE31760
491	20170719_CGL_12_4345AA_CRGpc2_48H_FAE31760
829	20170719_CGL_12_4345AA_CRGpc2_48H_FAE31760
3138	20170719_CGL_12_4345AA_CRGpc2_48H_FAE31760
6952	20170719_CGL_12_4345AA_CRGpc2_48H_FAE31760
5144	20170719_CGL_12_4345AA_CRGpc2_48H_FAE31760
4071	20170719_CGL_12_4345AA_CRGpc2_48H_FAE31760
2334	20170719_CGL_12_4345AA_CRGpc2_48H_FAE31760
515	20170719_CGL_12_4345AA_CRGpc2_48H_FAE31760
668	20170719_CGL_12_4345AA_CRGpc2_48H_FAE31760
1143	20170719_CGL_12_4345AA_CRGpc2_48H_FAE31760
2698	20170719_CGL_12_4345AA_CRGpc2_48H_FAE31760
6008	20170719_CGL_12_4345AA_CRGpc2_48H_FAE31760
860	20170719_CGL_12_4345AA_CRGpc2_48H_FAE31760
5658	20170719_CGL_12_4345AA_CRGpc2_48H_FAE31760
912	20170719_CGL_12_4345AA_CRGpc2_48H_FAE31760
1213	20170719_CGL_12_4345AA_CRGpc2_48H_FAE31760
13630	20170719_CGL_12_4345AA_CRGpc2_48H_FAE31760
889	20170719_CGL_12_4345AA_CRGpc2_48H_FAE31760
1249	20170719_CGL_12_4345AA_CRGpc2_48H_FAE31760
680	20170719_CGL_12_4345AA_CRGpc2_48H_FAE31760
20813	20170719_CGL_12_4345AA_CRGpc2_48H_FAE31760
8930	20170719_CGL_12_4345AA_CRGpc2_48H_FAE31760
3367	20170719_CGL_12_4345AA_CRGpc2_48H_FAE31760
541	20170719_CGL_12_4345AA_CRGpc2_48H_FAE31760
71	20170719_CGL_12_4345AA_CRGpc2_48H_FAE31760
1253	20170719_CGL_12_4345AA_CRGpc2_48H_FAE31760
979	20170719_CGL_12_4345AA_CRGpc2_48H_FAE31760
1159	20170719_CGL_12_4345AA_CRGpc2_48H_FAE31760
8158	20170719_CGL_12_4345AA_CRGpc2_48H_FAE31760
13927	20170719_CGL_12_4345AA_CRGpc2_48H_FAE31760
31529	20170719_CGL_12_4345AA_CRGpc2_48H_FAE31760
818	20170719_CGL_12_4345AA_CRGpc2_48H_FAE31760
1222	20170719_CGL_12_4345AA_CRGpc2_48H_FAE31760
545	20170719_CGL_12_4345AA_CRGpc2_48H_FAE31760
1582	20170719_CGL_12_4345AA_CRGpc2_48H_FAE31760
418	20170719_CGL_12_4345AA_CRGpc2_48H_FAE31760
6197	20170719_CGL_12_4345AA_CRGpc2_48H_FAE31760
6478	20170719_CGL_12_4345AA_CRGpc2_48H_FAE31760
2887	20170719_CGL_12_4345AA_CRGpc2_48H_FAE31760
947	20170719_CGL_12_4345AA_CRGpc2_48H_FAE31760
654	20170719_CGL_12_4345AA_CRGpc2_48H_FAE31760
1007	20170719_CGL_12_4345AA_CRGpc2_48H_FAE31760
3763	20170719_CGL_12_4345AA_CRGpc2_48H_FAE31760
14138	20170719_CGL_12_4345AA_CRGpc2_48H_FAE31760
534	20170719_CGL_12_4345AA_CRGpc2_48H_FAE31760
2510	20170719_CGL_12_4345AA_CRGpc2_48H_FAE31760
12223	20170719_CGL_12_4345AA_CRGpc2_48H_FAE31760
919	20170719_CGL_12_4345AA_CRGpc2_48H_FAE31760
748	20170719_CGL_12_4345AA_CRGpc2_48H_FAE31760
632	20170719_CGL_12_4345AA_CRGpc2_48H_FAE31760
695	20170719_CGL_12_4345AA_CRGpc2_48H_FAE31760
151	20170719_CGL_12_4345AA_CRGpc2_48H_FAE31760
2202	20170719_CGL_12_4345AA_CRGpc2_48H_FAE31760
651	20170719_CGL_12_4345AA_CRGpc2_48H_FAE31760
984	20170719_CGL_12_4345AA_CRGpc2_48H_FAE31760
518	20170719_CGL_12_4345AA_CRGpc2_48H_FAE31760
16667	20170719_CGL_12_4345AA_CRGpc2_48H_FAE31760
2277	20170719_CGL_12_4345AA_CRGpc2_48H_FAE31760
1437	20170719_CGL_12_4345AA_CRGpc2_48H_FAE31760
14690	20170719_CGL_12_4345AA_CRGpc2_48H_FAE31760
1242	20170719_CGL_12_4345AA_CRGpc2_48H_FAE31760
218	20170719_CGL_12_4345AA_CRGpc2_48H_FAE31760
24563	20170719_CGL_12_4345AA_CRGpc2_48H_FAE31760
2829	20170719_CGL_12_4345AA_CRGpc2_48H_FAE31760
16899	20170719_CGL_12_4345AA_CRGpc2_48H_FAE31760
39204	20170719_CGL_12_4345AA_CRGpc2_48H_FAE31760
19586	20170719_CGL_12_4345AA_CRGpc2_48H_FAE31760
2452	20170719_CGL_12_4345AA_CRGpc2_48H_FAE31760
1348	20170719_CGL_12_4345AA_CRGpc2_48H_FAE31760
6366	20170719_CGL_12_4345AA_CRGpc2_48H_FAE31760
512	20170719_CGL_12_4345AA_CRGpc2_48H_FAE31760
1036	20170719_CGL_12_4345AA_CRGpc2_48H_FAE31760
614	20170719_CGL_12_4345AA_CRGpc2_48H_FAE31760
1180	20170719_CGL_12_4345AA_CRGpc2_48H_FAE31760
1041	20170719_CGL_12_4345AA_CRGpc2_48H_FAE31760
704	20170719_CGL_12_4345AA_CRGpc2_48H_FAE31760
3353	20170719_CGL_12_4345AA_CRGpc2_48H_FAE31760
617	20170719_CGL_12_4345AA_CRGpc2_48H_FAE31760
941	20170719_CGL_12_4345AA_CRGpc2_48H_FAE31760
700	20170719_CGL_12_4345AA_CRGpc2_48H_FAE31760
817	20170719_CGL_12_4345AA_CRGpc2_48H_FAE31760
298	20170719_CGL_12_4345AA_CRGpc2_48H_FAE31760
1856	20170719_CGL_12_4345AA_CRGpc2_48H_FAE31760
4591	20170719_CGL_12_4345AA_CRGpc2_48H_FAE31760
4476	20170719_CGL_12_4345AA_CRGpc2_48H_FAE31760
816	20170719_CGL_12_4345AA_CRGpc2_48H_FAE31760
1109	20170719_CGL_12_4345AA_CRGpc2_48H_FAE31760
1155	20170719_CGL_12_4345AA_CRGpc2_48H_FAE31760
2514	20170719_CGL_12_4345AA_CRGpc2_48H_FAE31760
4389	20170719_CGL_12_4345AA_CRGpc2_48H_FAE31760
7233	20170719_CGL_12_4345AA_CRGpc2_48H_FAE31760
1361	20170719_CGL_12_4345AA_CRGpc2_48H_FAE31760
6068	20170719_CGL_12_4345AA_CRGpc2_48H_FAE31760
1691	20170719_CGL_12_4345AA_CRGpc2_48H_FAE31760
3010	20170719_CGL_12_4345AA_CRGpc2_48H_FAE31760
705	20170719_CGL_12_4345AA_CRGpc2_48H_FAE31760
610	20170719_CGL_12_4345AA_CRGpc2_48H_FAE31760
1964	20170719_CGL_12_4345AA_CRGpc2_48H_FAE31760
5676	20170719_CGL_12_4345AA_CRGpc2_48H_FAE31760
1011	20170719_CGL_12_4345AA_CRGpc2_48H_FAE31760
924	20170719_CGL_12_4345AA_CRGpc2_48H_FAE31760
1398	20170719_CGL_12_4345AA_CRGpc2_48H_FAE31760
7889	20170719_CGL_12_4345AA_CRGpc2_48H_FAE31760
1598	20170719_CGL_12_4345AA_CRGpc2_48H_FAE31760
631	20170719_CGL_12_4345AA_CRGpc2_48H_FAE31760
1183	20170719_CGL_12_4345AA_CRGpc2_48H_FAE31760
1013	20170719_CGL_12_4345AA_CRGpc2_48H_FAE31760
1982	20170719_CGL_12_4345AA_CRGpc2_48H_FAE31760
3720	20170719_CGL_12_4345AA_CRGpc2_48H_FAE31760
614	20170719_CGL_12_4345AA_CRGpc2_48H_FAE31760
2506	20170719_CGL_12_4345AA_CRGpc2_48H_FAE31760
1439	20170719_CGL_12_4345AA_CRGpc2_48H_FAE31760
13083	20170719_CGL_12_4345AA_CRGpc2_48H_FAE31760
2294	20170719_CGL_12_4345AA_CRGpc2_48H_FAE31760
5288	20170719_CGL_12_4345AA_CRGpc2_48H_FAE31760
1284	20170719_CGL_12_4345AA_CRGpc2_48H_FAE31760
1485	20170719_CGL_12_4345AA_CRGpc2_48H_FAE31760
558	20170719_CGL_12_4345AA_CRGpc2_48H_FAE31760
618	20170719_CGL_12_4345AA_CRGpc2_48H_FAE31760
12078	20170719_CGL_12_4345AA_CRGpc2_48H_FAE31760
1617	20170719_CGL_12_4345AA_CRGpc2_48H_FAE31760
614	20170719_CGL_12_4345AA_CRGpc2_48H_FAE31760
5489	20170719_CGL_12_4345AA_CRGpc2_48H_FAE31760
677	20170719_CGL_12_4345AA_CRGpc2_48H_FAE31760
3340	20170719_CGL_12_4345AA_CRGpc2_48H_FAE31760
8787	20170719_CGL_12_4345AA_CRGpc2_48H_FAE31760
1037	20170719_CGL_12_4345AA_CRGpc2_48H_FAE31760
3024	20170719_CGL_12_4345AA_CRGpc2_48H_FAE31760
3634	20170719_CGL_12_4345AA_CRGpc2_48H_FAE31760
735	20170719_CGL_12_4345AA_CRGpc2_48H_FAE31760
22700	20170719_CGL_12_4345AA_CRGpc2_48H_FAE31760
1154	20170719_CGL_12_4345AA_CRGpc2_48H_FAE31760
15691	20170719_CGL_12_4345AA_CRGpc2_48H_FAE31760
971	20170719_CGL_12_4345AA_CRGpc2_48H_FAE31760
1723	20170719_CGL_12_4345AA_CRGpc2_48H_FAE31760
1314	20170719_CGL_12_4345AA_CRGpc2_48H_FAE31760
519	20170719_CGL_12_4345AA_CRGpc2_48H_FAE31760
564	20170719_CGL_12_4345AA_CRGpc2_48H_FAE31760
2259	20170719_CGL_12_4345AA_CRGpc2_48H_FAE31760
743	20170719_CGL_12_4345AA_CRGpc2_48H_FAE31760
662	20170719_CGL_12_4345AA_CRGpc2_48H_FAE31760
1491	20170719_CGL_12_4345AA_CRGpc2_48H_FAE31760
6954	20170719_CGL_12_4345AA_CRGpc2_48H_FAE31760
6854	20170719_CGL_12_4345AA_CRGpc2_48H_FAE31760
1067	20170719_CGL_12_4345AA_CRGpc2_48H_FAE31760
1764	20170719_CGL_12_4345AA_CRGpc2_48H_FAE31760
13414	20170719_CGL_12_4345AA_CRGpc2_48H_FAE31760
753	20170719_CGL_12_4345AA_CRGpc2_48H_FAE31760
1360	20170719_CGL_12_4345AA_CRGpc2_48H_FAE31760
3987	20170719_CGL_12_4345AA_CRGpc2_48H_FAE31760
6352	20170719_CGL_12_4345AA_CRGpc2_48H_FAE31760
2171	20170719_CGL_12_4345AA_CRGpc2_48H_FAE31760
6690	20170719_CGL_12_4345AA_CRGpc2_48H_FAE31760
14804	20170719_CGL_12_4345AA_CRGpc2_48H_FAE31760
10543	20170719_CGL_12_4345AA_CRGpc2_48H_FAE31760
2875	20170719_CGL_12_4345AA_CRGpc2_48H_FAE31760
2268	20170719_CGL_12_4345AA_CRGpc2_48H_FAE31760
29	20170719_CGL_12_4345AA_CRGpc2_48H_FAE31760
3383	20170719_CGL_12_4345AA_CRGpc2_48H_FAE31760
1245	20170719_CGL_12_4345AA_CRGpc2_48H_FAE31760
21402	20170719_CGL_12_4345AA_CRGpc2_48H_FAE31760
7749	20170719_CGL_12_4345AA_CRGpc2_48H_FAE31760
1760	20170719_CGL_12_4345AA_CRGpc2_48H_FAE31760
899	20170719_CGL_12_4345AA_CRGpc2_48H_FAE31760
4577	20170719_CGL_12_4345AA_CRGpc2_48H_FAE31760
1733	20170719_CGL_12_4345AA_CRGpc2_48H_FAE31760
3099	20170719_CGL_12_4345AA_CRGpc2_48H_FAE31760
18667	20170719_CGL_12_4345AA_CRGpc2_48H_FAE31760
831	20170719_CGL_12_4345AA_CRGpc2_48H_FAE31760
10878	20170719_CGL_12_4345AA_CRGpc2_48H_FAE31760
495	20170719_CGL_12_4345AA_CRGpc2_48H_FAE31760
6065	20170719_CGL_12_4345AA_CRGpc2_48H_FAE31760
2016	20170719_CGL_12_4345AA_CRGpc2_48H_FAE31760
7779	20170719_CGL_12_4345AA_CRGpc2_48H_FAE31760
517	20170719_CGL_12_4345AA_CRGpc2_48H_FAE31760
5353	20170719_CGL_12_4345AA_CRGpc2_48H_FAE31760
1470	20170719_CGL_12_4345AA_CRGpc2_48H_FAE31760
755	20170719_CGL_12_4345AA_CRGpc2_48H_FAE31760
2776	20170719_CGL_12_4345AA_CRGpc2_48H_FAE31760
481	20170719_CGL_12_4345AA_CRGpc2_48H_FAE31760
544	20170719_CGL_12_4345AA_CRGpc2_48H_FAE31760
3948	20170719_CGL_12_4345AA_CRGpc2_48H_FAE31760
18038	20170719_CGL_12_4345AA_CRGpc2_48H_FAE31760
857	20170719_CGL_12_4345AA_CRGpc2_48H_FAE31760
615	20170719_CGL_12_4345AA_CRGpc2_48H_FAE31760
2077	20170719_CGL_12_4345AA_CRGpc2_48H_FAE31760
1122	20170719_CGL_12_4345AA_CRGpc2_48H_FAE31760
272	20170719_CGL_12_4345AA_CRGpc2_48H_FAE31760
496	20170719_CGL_12_4345AA_CRGpc2_48H_FAE31760
2069	20170719_CGL_12_4345AA_CRGpc2_48H_FAE31760
4592	20170719_CGL_12_4345AA_CRGpc2_48H_FAE31760
522	20170719_CGL_12_4345AA_CRGpc2_48H_FAE31760
1187	20170719_CGL_12_4345AA_CRGpc2_48H_FAE31760
1153	20170719_CGL_12_4345AA_CRGpc2_48H_FAE31760
719	20170719_CGL_12_4345AA_CRGpc2_48H_FAE31760
794	20170719_CGL_12_4345AA_CRGpc2_48H_FAE31760
593	20170719_CGL_12_4345AA_CRGpc2_48H_FAE31760
963	20170719_CGL_12_4345AA_CRGpc2_48H_FAE31760
672	20170719_CGL_12_4345AA_CRGpc2_48H_FAE31760
65	20170719_CGL_12_4345AA_CRGpc2_48H_FAE31760
26407	20170719_CGL_12_4345AA_CRGpc2_48H_FAE31760
1236	20170719_CGL_12_4345AA_CRGpc2_48H_FAE31760
13505	20170719_CGL_12_4345AA_CRGpc2_48H_FAE31760
6391	20170719_CGL_12_4345AA_CRGpc2_48H_FAE31760
792	20170719_CGL_12_4345AA_CRGpc2_48H_FAE31760
1437	20170719_CGL_12_4345AA_CRGpc2_48H_FAE31760
1372	20170719_CGL_12_4345AA_CRGpc2_48H_FAE31760
4437	20170719_CGL_12_4345AA_CRGpc2_48H_FAE31760
1502	20170719_CGL_12_4345AA_CRGpc2_48H_FAE31760
979	20170719_CGL_12_4345AA_CRGpc2_48H_FAE31760
1672	20170719_CGL_12_4345AA_CRGpc2_48H_FAE31760
917	20170719_CGL_12_4345AA_CRGpc2_48H_FAE31760
4911	20170719_CGL_12_4345AA_CRGpc2_48H_FAE31760
874	20170719_CGL_12_4345AA_CRGpc2_48H_FAE31760
8665	20170719_CGL_12_4345AA_CRGpc2_48H_FAE31760
1530	20170719_CGL_12_4345AA_CRGpc2_48H_FAE31760
603	20170719_CGL_12_4345AA_CRGpc2_48H_FAE31760
886	20170719_CGL_12_4345AA_CRGpc2_48H_FAE31760
621	20170719_CGL_12_4345AA_CRGpc2_48H_FAE31760
5587	20170719_CGL_12_4345AA_CRGpc2_48H_FAE31760
10398	20170719_CGL_12_4345AA_CRGpc2_48H_FAE31760
522	20170719_CGL_12_4345AA_CRGpc2_48H_FAE31760
4102	20170719_CGL_12_4345AA_CRGpc2_48H_FAE31760
8861	20170719_CGL_12_4345AA_CRGpc2_48H_FAE31760
27533	20170719_CGL_12_4345AA_CRGpc2_48H_FAE31760
1402	20170719_CGL_12_4345AA_CRGpc2_48H_FAE31760
21235	20170719_CGL_12_4345AA_CRGpc2_48H_FAE31760
38396	20170719_CGL_12_4345AA_CRGpc2_48H_FAE31760
1646	20170719_CGL_12_4345AA_CRGpc2_48H_FAE31760
6106	20170719_CGL_12_4345AA_CRGpc2_48H_FAE31760
882	20170719_CGL_12_4345AA_CRGpc2_48H_FAE31760
637	20170719_CGL_12_4345AA_CRGpc2_48H_FAE31760
1145	20170719_CGL_12_4345AA_CRGpc2_48H_FAE31760
7203	20170719_CGL_12_4345AA_CRGpc2_48H_FAE31760
5096	20170719_CGL_12_4345AA_CRGpc2_48H_FAE31760
6367	20170719_CGL_12_4345AA_CRGpc2_48H_FAE31760
37184	20170719_CGL_12_4345AA_CRGpc2_48H_FAE31760
1031	20170719_CGL_12_4345AA_CRGpc2_48H_FAE31760
5932	20170719_CGL_12_4345AA_CRGpc2_48H_FAE31760
3520	20170719_CGL_12_4345AA_CRGpc2_48H_FAE31760
921	20170719_CGL_12_4345AA_CRGpc2_48H_FAE31760
5395	20170719_CGL_12_4345AA_CRGpc2_48H_FAE31760
5931	20170719_CGL_12_4345AA_CRGpc2_48H_FAE31760
7325	20170719_CGL_12_4345AA_CRGpc2_48H_FAE31760
1069	20170719_CGL_12_4345AA_CRGpc2_48H_FAE31760
1343	20170719_CGL_12_4345AA_CRGpc2_48H_FAE31760
24161	20170719_CGL_12_4345AA_CRGpc2_48H_FAE31760
1337	20170719_CGL_12_4345AA_CRGpc2_48H_FAE31760
3194	20170719_CGL_12_4345AA_CRGpc2_48H_FAE31760
2953	20170719_CGL_12_4345AA_CRGpc2_48H_FAE31760
851	20170719_CGL_12_4345AA_CRGpc2_48H_FAE31760
673	20170719_CGL_12_4345AA_CRGpc2_48H_FAE31760
593	20170719_CGL_12_4345AA_CRGpc2_48H_FAE31760
2819	20170719_CGL_12_4345AA_CRGpc2_48H_FAE31760
2767	20170719_CGL_12_4345AA_CRGpc2_48H_FAE31760
3017	20170719_CGL_12_4345AA_CRGpc2_48H_FAE31760
1450	20170719_CGL_12_4345AA_CRGpc2_48H_FAE31760
6246	20170719_CGL_12_4345AA_CRGpc2_48H_FAE31760
8220	20170719_CGL_12_4345AA_CRGpc2_48H_FAE31760
574	20170719_CGL_12_4345AA_CRGpc2_48H_FAE31760
31314	20170719_CGL_12_4345AA_CRGpc2_48H_FAE31760
878	20170719_CGL_12_4345AA_CRGpc2_48H_FAE31760
1791	20170719_CGL_12_4345AA_CRGpc2_48H_FAE31760
457	20170719_CGL_12_4345AA_CRGpc2_48H_FAE31760
716	20170719_CGL_12_4345AA_CRGpc2_48H_FAE31760
2087	20170719_CGL_12_4345AA_CRGpc2_48H_FAE31760
12122	20170719_CGL_12_4345AA_CRGpc2_48H_FAE31760
19059	20170719_CGL_12_4345AA_CRGpc2_48H_FAE31760
610	20170719_CGL_12_4345AA_CRGpc2_48H_FAE31760
467	20170719_CGL_12_4345AA_CRGpc2_48H_FAE31760
1887	20170719_CGL_12_4345AA_CRGpc2_48H_FAE31760
1675	20170719_CGL_12_4345AA_CRGpc2_48H_FAE31760
1045	20170719_CGL_12_4345AA_CRGpc2_48H_FAE31760
505	20170719_CGL_12_4345AA_CRGpc2_48H_FAE31760
1112	20170719_CGL_12_4345AA_CRGpc2_48H_FAE31760
1621	20170719_CGL_12_4345AA_CRGpc2_48H_FAE31760
1318	20170719_CGL_12_4345AA_CRGpc2_48H_FAE31760
1612	20170719_CGL_12_4345AA_CRGpc2_48H_FAE31760
4152	20170719_CGL_12_4345AA_CRGpc2_48H_FAE31760
10685	20170719_CGL_12_4345AA_CRGpc2_48H_FAE31760
2534	20170719_CGL_12_4345AA_CRGpc2_48H_FAE31760
184	20170719_CGL_12_4345AA_CRGpc2_48H_FAE31760
2751	20170719_CGL_12_4345AA_CRGpc2_48H_FAE31760
6783	20170719_CGL_12_4345AA_CRGpc2_48H_FAE31760
2763	20170719_CGL_12_4345AA_CRGpc2_48H_FAE31760
448	20170719_CGL_12_4345AA_CRGpc2_48H_FAE31760
1258	20170719_CGL_12_4345AA_CRGpc2_48H_FAE31760
1258	20170719_CGL_12_4345AA_CRGpc2_48H_FAE31760
3822	20170719_CGL_12_4345AA_CRGpc2_48H_FAE31760
2053	20170719_CGL_12_4345AA_CRGpc2_48H_FAE31760
1678	20170719_CGL_12_4345AA_CRGpc2_48H_FAE31760
1113	20170719_CGL_12_4345AA_CRGpc2_48H_FAE31760
10874	20170719_CGL_12_4345AA_CRGpc2_48H_FAE31760
1210	20170719_CGL_12_4345AA_CRGpc2_48H_FAE31760
1966	20170719_CGL_12_4345AA_CRGpc2_48H_FAE31760
1179	20170719_CGL_12_4345AA_CRGpc2_48H_FAE31760
585	20170719_CGL_12_4345AA_CRGpc2_48H_FAE31760
20418	20170719_CGL_12_4345AA_CRGpc2_48H_FAE31760
2228	20170719_CGL_12_4345AA_CRGpc2_48H_FAE31760
5331	20170719_CGL_12_4345AA_CRGpc2_48H_FAE31760
673	20170719_CGL_12_4345AA_CRGpc2_48H_FAE31760
2087	20170719_CGL_12_4345AA_CRGpc2_48H_FAE31760
3899	20170719_CGL_12_4345AA_CRGpc2_48H_FAE31760
2144	20170719_CGL_12_4345AA_CRGpc2_48H_FAE31760
383	20170719_CGL_12_4345AA_CRGpc2_48H_FAE31760
725	20170719_CGL_12_4345AA_CRGpc2_48H_FAE31760
1274	20170719_CGL_12_4345AA_CRGpc2_48H_FAE31760
4577	20170719_CGL_12_4345AA_CRGpc2_48H_FAE31760
12608	20170719_CGL_12_4345AA_CRGpc2_48H_FAE31760
827	20170719_CGL_12_4345AA_CRGpc2_48H_FAE31760
863	20170719_CGL_12_4345AA_CRGpc2_48H_FAE31760
29525	20170719_CGL_12_4345AA_CRGpc2_48H_FAE31760
1216	20170719_CGL_12_4345AA_CRGpc2_48H_FAE31760
1119	20170719_CGL_12_4345AA_CRGpc2_48H_FAE31760
4825	20170719_CGL_12_4345AA_CRGpc2_48H_FAE31760
4742	20170719_CGL_12_4345AA_CRGpc2_48H_FAE31760
1961	20170719_CGL_12_4345AA_CRGpc2_48H_FAE31760
10111	20170719_CGL_12_4345AA_CRGpc2_48H_FAE31760
1153	20170719_CGL_12_4345AA_CRGpc2_48H_FAE31760
2258	20170719_CGL_12_4345AA_CRGpc2_48H_FAE31760
4419	20170719_CGL_12_4345AA_CRGpc2_48H_FAE31760
7349	20170719_CGL_12_4345AA_CRGpc2_48H_FAE31760
3226	20170719_CGL_12_4345AA_CRGpc2_48H_FAE31760
5908	20170719_CGL_12_4345AA_CRGpc2_48H_FAE31760
749	20170719_CGL_12_4345AA_CRGpc2_48H_FAE31760
45352	20170719_CGL_12_4345AA_CRGpc2_48H_FAE31760
9139	20170719_CGL_12_4345AA_CRGpc2_48H_FAE31760
10390	20170719_CGL_12_4345AA_CRGpc2_48H_FAE31760
6449	20170719_CGL_12_4345AA_CRGpc2_48H_FAE31760
19000	20170719_CGL_12_4345AA_CRGpc2_48H_FAE31760
1262	20170719_CGL_12_4345AA_CRGpc2_48H_FAE31760
938	20170719_CGL_12_4345AA_CRGpc2_48H_FAE31760
11986	20170719_CGL_12_4345AA_CRGpc2_48H_FAE31760
2017	20170719_CGL_12_4345AA_CRGpc2_48H_FAE31760
726	20170719_CGL_12_4345AA_CRGpc2_48H_FAE31760
477	20170719_CGL_12_4345AA_CRGpc2_48H_FAE31760
4043	20170719_CGL_12_4345AA_CRGpc2_48H_FAE31760
943	20170719_CGL_12_4345AA_CRGpc2_48H_FAE31760
870	20170719_CGL_12_4345AA_CRGpc2_48H_FAE31760
587	20170719_CGL_12_4345AA_CRGpc2_48H_FAE31760
540	20170719_CGL_12_4345AA_CRGpc2_48H_FAE31760
1086	20170719_CGL_12_4345AA_CRGpc2_48H_FAE31760
2660	20170719_CGL_12_4345AA_CRGpc2_48H_FAE31760
6116	20170719_CGL_12_4345AA_CRGpc2_48H_FAE31760
1183	20170719_CGL_12_4345AA_CRGpc2_48H_FAE31760
10011	20170719_CGL_12_4345AA_CRGpc2_48H_FAE31760
1017	20170719_CGL_12_4345AA_CRGpc2_48H_FAE31760
2533	20170719_CGL_12_4345AA_CRGpc2_48H_FAE31760
567	20170719_CGL_12_4345AA_CRGpc2_48H_FAE31760
3183	20170719_CGL_12_4345AA_CRGpc2_48H_FAE31760
714	20170719_CGL_12_4345AA_CRGpc2_48H_FAE31760
696	20170719_CGL_12_4345AA_CRGpc2_48H_FAE31760
2089	20170719_CGL_12_4345AA_CRGpc2_48H_FAE31760
15885	20170719_CGL_12_4345AA_CRGpc2_48H_FAE31760
330	20170719_CGL_12_4345AA_CRGpc2_48H_FAE31760
42495	20170719_CGL_12_4345AA_CRGpc2_48H_FAE31760
1107	20170719_CGL_12_4345AA_CRGpc2_48H_FAE31760
1569	20170719_CGL_12_4345AA_CRGpc2_48H_FAE31760
1243	20170719_CGL_12_4345AA_CRGpc2_48H_FAE31760
642	20170719_CGL_12_4345AA_CRGpc2_48H_FAE31760
490	20170719_CGL_12_4345AA_CRGpc2_48H_FAE31760
1978	20170719_CGL_12_4345AA_CRGpc2_48H_FAE31760
12191	20170719_CGL_12_4345AA_CRGpc2_48H_FAE31760
6977	20170719_CGL_12_4345AA_CRGpc2_48H_FAE31760
592	20170719_CGL_12_4345AA_CRGpc2_48H_FAE31760
20607	20170719_CGL_12_4345AA_CRGpc2_48H_FAE31760
1899	20170719_CGL_12_4345AA_CRGpc2_48H_FAE31760
726	20170719_CGL_12_4345AA_CRGpc2_48H_FAE31760
684	20170719_CGL_12_4345AA_CRGpc2_48H_FAE31760
1258	20170719_CGL_12_4345AA_CRGpc2_48H_FAE31760
18588	20170719_CGL_12_4345AA_CRGpc2_48H_FAE31760
890	20170719_CGL_12_4345AA_CRGpc2_48H_FAE31760
487	20170719_CGL_12_4345AA_CRGpc2_48H_FAE31760
1922	20170719_CGL_12_4345AA_CRGpc2_48H_FAE31760
3423	20170719_CGL_12_4345AA_CRGpc2_48H_FAE31760
4210	20170719_CGL_12_4345AA_CRGpc2_48H_FAE31760
9868	20170719_CGL_12_4345AA_CRGpc2_48H_FAE31760
811	20170719_CGL_12_4345AA_CRGpc2_48H_FAE31760
14003	20170719_CGL_12_4345AA_CRGpc2_48H_FAE31760
1591	20170719_CGL_12_4345AA_CRGpc2_48H_FAE31760
883	20170719_CGL_12_4345AA_CRGpc2_48H_FAE31760
731	20170719_CGL_12_4345AA_CRGpc2_48H_FAE31760
3477	20170719_CGL_12_4345AA_CRGpc2_48H_FAE31760
1083	20170719_CGL_12_4345AA_CRGpc2_48H_FAE31760
7327	20170719_CGL_12_4345AA_CRGpc2_48H_FAE31760
6669	20170719_CGL_12_4345AA_CRGpc2_48H_FAE31760
567	20170719_CGL_12_4345AA_CRGpc2_48H_FAE31760
2262	20170719_CGL_12_4345AA_CRGpc2_48H_FAE31760
14468	20170719_CGL_12_4345AA_CRGpc2_48H_FAE31760
6916	20170719_CGL_12_4345AA_CRGpc2_48H_FAE31760
660	20170719_CGL_12_4345AA_CRGpc2_48H_FAE31760
5549	20170719_CGL_12_4345AA_CRGpc2_48H_FAE31760
324	20170719_CGL_12_4345AA_CRGpc2_48H_FAE31760
1544	20170719_CGL_12_4345AA_CRGpc2_48H_FAE31760
28013	20170719_CGL_12_4345AA_CRGpc2_48H_FAE31760
141	20170719_CGL_12_4345AA_CRGpc2_48H_FAE31760
12723	20170719_CGL_12_4345AA_CRGpc2_48H_FAE31760
1251	20170719_CGL_12_4345AA_CRGpc2_48H_FAE31760
12021	20170719_CGL_12_4345AA_CRGpc2_48H_FAE31760
571	20170719_CGL_12_4345AA_CRGpc2_48H_FAE31760
420	20170719_CGL_12_4345AA_CRGpc2_48H_FAE31760
11946	20170719_CGL_12_4345AA_CRGpc2_48H_FAE31760
1603	20170719_CGL_12_4345AA_CRGpc2_48H_FAE31760
12095	20170719_CGL_12_4345AA_CRGpc2_48H_FAE31760
4809	20170719_CGL_12_4345AA_CRGpc2_48H_FAE31760
10499	20170719_CGL_12_4345AA_CRGpc2_48H_FAE31760
21183	20170719_CGL_12_4345AA_CRGpc2_48H_FAE31760
6234	20170719_CGL_12_4345AA_CRGpc2_48H_FAE31760
2884	20170719_CGL_12_4345AA_CRGpc2_48H_FAE31760
1554	20170719_CGL_12_4345AA_CRGpc2_48H_FAE31760
19593	20170719_CGL_12_4345AA_CRGpc2_48H_FAE31760
478	20170719_CGL_12_4345AA_CRGpc2_48H_FAE31760
3414	20170719_CGL_12_4345AA_CRGpc2_48H_FAE31760
650	20170719_CGL_12_4345AA_CRGpc2_48H_FAE31760
12702	20170719_CGL_12_4345AA_CRGpc2_48H_FAE31760
1269	20170719_CGL_12_4345AA_CRGpc2_48H_FAE31760
1769	20170719_CGL_12_4345AA_CRGpc2_48H_FAE31760
1470	20170719_CGL_12_4345AA_CRGpc2_48H_FAE31760
8894	20170719_CGL_12_4345AA_CRGpc2_48H_FAE31760
606	20170719_CGL_12_4345AA_CRGpc2_48H_FAE31760
1070	20170719_CGL_12_4345AA_CRGpc2_48H_FAE31760
47717	20170719_CGL_12_4345AA_CRGpc2_48H_FAE31760
7304	20170719_CGL_12_4345AA_CRGpc2_48H_FAE31760
1154	20170719_CGL_12_4345AA_CRGpc2_48H_FAE31760
10744	20170719_CGL_12_4345AA_CRGpc2_48H_FAE31760
4922	20170719_CGL_12_4345AA_CRGpc2_48H_FAE31760
653	20170719_CGL_12_4345AA_CRGpc2_48H_FAE31760
6685	20170719_CGL_12_4345AA_CRGpc2_48H_FAE31760
4896	20170719_CGL_12_4345AA_CRGpc2_48H_FAE31760
604	20170719_CGL_12_4345AA_CRGpc2_48H_FAE31760
500	20170719_CGL_12_4345AA_CRGpc2_48H_FAE31760
759	20170719_CGL_12_4345AA_CRGpc2_48H_FAE31760
8173	20170719_CGL_12_4345AA_CRGpc2_48H_FAE31760
928	20170719_CGL_12_4345AA_CRGpc2_48H_FAE31760
1445	20170719_CGL_12_4345AA_CRGpc2_48H_FAE31760
651	20170719_CGL_12_4345AA_CRGpc2_48H_FAE31760
2531	20170719_CGL_12_4345AA_CRGpc2_48H_FAE31760
6591	20170719_CGL_12_4345AA_CRGpc2_48H_FAE31760
19224	20170719_CGL_12_4345AA_CRGpc2_48H_FAE31760
469	20170719_CGL_12_4345AA_CRGpc2_48H_FAE31760
1152	20170719_CGL_12_4345AA_CRGpc2_48H_FAE31760
33494	20170719_CGL_12_4345AA_CRGpc2_48H_FAE31760
27371	20170719_CGL_12_4345AA_CRGpc2_48H_FAE31760
5186	20170719_CGL_12_4345AA_CRGpc2_48H_FAE31760
4520	20170719_CGL_12_4345AA_CRGpc2_48H_FAE31760
8476	20170719_CGL_12_4345AA_CRGpc2_48H_FAE31760
635	20170719_CGL_12_4345AA_CRGpc2_48H_FAE31760
1315	20170719_CGL_12_4345AA_CRGpc2_48H_FAE31760
2174	20170719_CGL_12_4345AA_CRGpc2_48H_FAE31760
10819	20170719_CGL_12_4345AA_CRGpc2_48H_FAE31760
565	20170719_CGL_12_4345AA_CRGpc2_48H_FAE31760
1617	20170719_CGL_12_4345AA_CRGpc2_48H_FAE31760
1235	20170719_CGL_12_4345AA_CRGpc2_48H_FAE31760
1099	20170719_CGL_12_4345AA_CRGpc2_48H_FAE31760
4892	20170719_CGL_12_4345AA_CRGpc2_48H_FAE31760
6602	20170719_CGL_12_4345AA_CRGpc2_48H_FAE31760
601	20170719_CGL_12_4345AA_CRGpc2_48H_FAE31760
1341	20170719_CGL_12_4345AA_CRGpc2_48H_FAE31760
1001	20170719_CGL_12_4345AA_CRGpc2_48H_FAE31760
3323	20170719_CGL_12_4345AA_CRGpc2_48H_FAE31760
429	20170719_CGL_12_4345AA_CRGpc2_48H_FAE31760
2881	20170719_CGL_12_4345AA_CRGpc2_48H_FAE31760
979	20170719_CGL_12_4345AA_CRGpc2_48H_FAE31760
803	20170719_CGL_12_4345AA_CRGpc2_48H_FAE31760
1602	20170719_CGL_12_4345AA_CRGpc2_48H_FAE31760
1246	20170719_CGL_12_4345AA_CRGpc2_48H_FAE31760
7793	20170719_CGL_12_4345AA_CRGpc2_48H_FAE31760
1678	20170719_CGL_12_4345AA_CRGpc2_48H_FAE31760
1073	20170719_CGL_12_4345AA_CRGpc2_48H_FAE31760
19339	20170719_CGL_12_4345AA_CRGpc2_48H_FAE31760
593	20170719_CGL_12_4345AA_CRGpc2_48H_FAE31760
1080	20170719_CGL_12_4345AA_CRGpc2_48H_FAE31760
4582	20170719_CGL_12_4345AA_CRGpc2_48H_FAE31760
971	20170719_CGL_12_4345AA_CRGpc2_48H_FAE31760
924	20170719_CGL_12_4345AA_CRGpc2_48H_FAE31760
19775	20170719_CGL_12_4345AA_CRGpc2_48H_FAE31760
1738	20170719_CGL_12_4345AA_CRGpc2_48H_FAE31760
10188	20170719_CGL_12_4345AA_CRGpc2_48H_FAE31760
3559	20170719_CGL_12_4345AA_CRGpc2_48H_FAE31760
876	20170719_CGL_12_4345AA_CRGpc2_48H_FAE31760
892	20170719_CGL_12_4345AA_CRGpc2_48H_FAE31760
553	20170719_CGL_12_4345AA_CRGpc2_48H_FAE31760
565	20170719_CGL_12_4345AA_CRGpc2_48H_FAE31760
16461	20170719_CGL_12_4345AA_CRGpc2_48H_FAE31760
2369	20170719_CGL_12_4345AA_CRGpc2_48H_FAE31760
7993	20170719_CGL_12_4345AA_CRGpc2_48H_FAE31760
4646	20170719_CGL_12_4345AA_CRGpc2_48H_FAE31760
2511	20170719_CGL_12_4345AA_CRGpc2_48H_FAE31760
606	20170719_CGL_12_4345AA_CRGpc2_48H_FAE31760
157	20170719_CGL_12_4345AA_CRGpc2_48H_FAE31760
1296	20170719_CGL_12_4345AA_CRGpc2_48H_FAE31760
4148	20170719_CGL_12_4345AA_CRGpc2_48H_FAE31760
4036	20170719_CGL_12_4345AA_CRGpc2_48H_FAE31760
10251	20170719_CGL_12_4345AA_CRGpc2_48H_FAE31760
481	20170719_CGL_12_4345AA_CRGpc2_48H_FAE31760
13959	20170719_CGL_12_4345AA_CRGpc2_48H_FAE31760
1144	20170719_CGL_12_4345AA_CRGpc2_48H_FAE31760
496	20170719_CGL_12_4345AA_CRGpc2_48H_FAE31760
26502	20170719_CGL_12_4345AA_CRGpc2_48H_FAE31760
3820	20170719_CGL_12_4345AA_CRGpc2_48H_FAE31760
137	20170719_CGL_12_4345AA_CRGpc2_48H_FAE31760
1162	20170719_CGL_12_4345AA_CRGpc2_48H_FAE31760
1879	20170719_CGL_12_4345AA_CRGpc2_48H_FAE31760
2032	20170719_CGL_12_4345AA_CRGpc2_48H_FAE31760
750	20170719_CGL_12_4345AA_CRGpc2_48H_FAE31760
28515	20170719_CGL_12_4345AA_CRGpc2_48H_FAE31760
1326	20170719_CGL_12_4345AA_CRGpc2_48H_FAE31760
534	20170719_CGL_12_4345AA_CRGpc2_48H_FAE31760
796	20170719_CGL_12_4345AA_CRGpc2_48H_FAE31760
7697	20170719_CGL_12_4345AA_CRGpc2_48H_FAE31760
2339	20170719_CGL_12_4345AA_CRGpc2_48H_FAE31760
644	20170719_CGL_12_4345AA_CRGpc2_48H_FAE31760
620	20170719_CGL_12_4345AA_CRGpc2_48H_FAE31760
1119	20170719_CGL_12_4345AA_CRGpc2_48H_FAE31760
981	20170719_CGL_12_4345AA_CRGpc2_48H_FAE31760
1282	20170719_CGL_12_4345AA_CRGpc2_48H_FAE31760
344	20170719_CGL_12_4345AA_CRGpc2_48H_FAE31760
16732	20170719_CGL_12_4345AA_CRGpc2_48H_FAE31760
2254	20170719_CGL_12_4345AA_CRGpc2_48H_FAE31760
7874	20170719_CGL_12_4345AA_CRGpc2_48H_FAE31760
19811	20170719_CGL_12_4345AA_CRGpc2_48H_FAE31760
712	20170719_CGL_12_4345AA_CRGpc2_48H_FAE31760
1271	20170719_CGL_12_4345AA_CRGpc2_48H_FAE31760
1975	20170719_CGL_12_4345AA_CRGpc2_48H_FAE31760
950	20170719_CGL_12_4345AA_CRGpc2_48H_FAE31760
4137	20170719_CGL_12_4345AA_CRGpc2_48H_FAE31760
1239	20170719_CGL_12_4345AA_CRGpc2_48H_FAE31760
4300	20170719_CGL_12_4345AA_CRGpc2_48H_FAE31760
1927	20170719_CGL_12_4345AA_CRGpc2_48H_FAE31760
16317	20170719_CGL_12_4345AA_CRGpc2_48H_FAE31760
1225	20170719_CGL_12_4345AA_CRGpc2_48H_FAE31760
790	20170719_CGL_12_4345AA_CRGpc2_48H_FAE31760
10967	20170719_CGL_12_4345AA_CRGpc2_48H_FAE31760
2083	20170719_CGL_12_4345AA_CRGpc2_48H_FAE31760
6022	20170719_CGL_12_4345AA_CRGpc2_48H_FAE31760
9622	20170719_CGL_12_4345AA_CRGpc2_48H_FAE31760
3883	20170719_CGL_12_4345AA_CRGpc2_48H_FAE31760
743	20170719_CGL_12_4345AA_CRGpc2_48H_FAE31760
1655	20170719_CGL_12_4345AA_CRGpc2_48H_FAE31760
4800	20170719_CGL_12_4345AA_CRGpc2_48H_FAE31760
7899	20170719_CGL_12_4345AA_CRGpc2_48H_FAE31760
1372	20170719_CGL_12_4345AA_CRGpc2_48H_FAE31760
607	20170719_CGL_12_4345AA_CRGpc2_48H_FAE31760
2745	20170719_CGL_12_4345AA_CRGpc2_48H_FAE31760
3183	20170719_CGL_12_4345AA_CRGpc2_48H_FAE31760
2387	20170719_CGL_12_4345AA_CRGpc2_48H_FAE31760
8080	20170719_CGL_12_4345AA_CRGpc2_48H_FAE31760
13854	20170719_CGL_12_4345AA_CRGpc2_48H_FAE31760
7560	20170719_CGL_12_4345AA_CRGpc2_48H_FAE31760
808	20170719_CGL_12_4345AA_CRGpc2_48H_FAE31760
997	20170719_CGL_12_4345AA_CRGpc2_48H_FAE31760
4956	20170719_CGL_12_4345AA_CRGpc2_48H_FAE31760
3299	20170719_CGL_12_4345AA_CRGpc2_48H_FAE31760
6447	20170719_CGL_12_4345AA_CRGpc2_48H_FAE31760
50706	20170719_CGL_12_4345AA_CRGpc2_48H_FAE31760
498	20170719_CGL_12_4345AA_CRGpc2_48H_FAE31760
8712	20170719_CGL_12_4345AA_CRGpc2_48H_FAE31760
665	20170719_CGL_12_4345AA_CRGpc2_48H_FAE31760
1739	20170719_CGL_12_4345AA_CRGpc2_48H_FAE31760
512	20170719_CGL_12_4345AA_CRGpc2_48H_FAE31760
17068	20170719_CGL_12_4345AA_CRGpc2_48H_FAE31760
47817	20170719_CGL_12_4345AA_CRGpc2_48H_FAE31760
6439	20170719_CGL_12_4345AA_CRGpc2_48H_FAE31760
2289	20170719_CGL_12_4345AA_CRGpc2_48H_FAE31760
12091	20170719_CGL_12_4345AA_CRGpc2_48H_FAE31760
3246	20170719_CGL_12_4345AA_CRGpc2_48H_FAE31760
762	20170719_CGL_12_4345AA_CRGpc2_48H_FAE31760
1246	20170719_CGL_12_4345AA_CRGpc2_48H_FAE31760
3063	20170719_CGL_12_4345AA_CRGpc2_48H_FAE31760
1319	20170719_CGL_12_4345AA_CRGpc2_48H_FAE31760
1929	20170719_CGL_12_4345AA_CRGpc2_48H_FAE31760
689	20170719_CGL_12_4345AA_CRGpc2_48H_FAE31760
3025	20170719_CGL_12_4345AA_CRGpc2_48H_FAE31760
5645	20170719_CGL_12_4345AA_CRGpc2_48H_FAE31760
1040	20170719_CGL_12_4345AA_CRGpc2_48H_FAE31760
272	20170719_CGL_12_4345AA_CRGpc2_48H_FAE31760
8912	20170719_CGL_12_4345AA_CRGpc2_48H_FAE31760
26110	20170719_CGL_12_4345AA_CRGpc2_48H_FAE31760
4346	20170719_CGL_12_4345AA_CRGpc2_48H_FAE31760
2807	20170719_CGL_12_4345AA_CRGpc2_48H_FAE31760
471	20170719_CGL_12_4345AA_CRGpc2_48H_FAE31760
3295	20170719_CGL_12_4345AA_CRGpc2_48H_FAE31760
37343	20170719_CGL_12_4345AA_CRGpc2_48H_FAE31760
2369	20170719_CGL_12_4345AA_CRGpc2_48H_FAE31760
516	20170719_CGL_12_4345AA_CRGpc2_48H_FAE31760
1126	20170719_CGL_12_4345AA_CRGpc2_48H_FAE31760
4152	20170719_CGL_12_4345AA_CRGpc2_48H_FAE31760
693	20170719_CGL_12_4345AA_CRGpc2_48H_FAE31760
4768	20170719_CGL_12_4345AA_CRGpc2_48H_FAE31760
2705	20170719_CGL_12_4345AA_CRGpc2_48H_FAE31760
2553	20170719_CGL_12_4345AA_CRGpc2_48H_FAE31760
2232	20170719_CGL_12_4345AA_CRGpc2_48H_FAE31760
855	20170719_CGL_12_4345AA_CRGpc2_48H_FAE31760
1430	20170719_CGL_12_4345AA_CRGpc2_48H_FAE31760
607	20170719_CGL_12_4345AA_CRGpc2_48H_FAE31760
10443	20170719_CGL_12_4345AA_CRGpc2_48H_FAE31760
2958	20170719_CGL_12_4345AA_CRGpc2_48H_FAE31760
1000	20170719_CGL_12_4345AA_CRGpc2_48H_FAE31760
22277	20170719_CGL_12_4345AA_CRGpc2_48H_FAE31760
809	20170719_CGL_12_4345AA_CRGpc2_48H_FAE31760
9764	20170719_CGL_12_4345AA_CRGpc2_48H_FAE31760
7769	20170719_CGL_12_4345AA_CRGpc2_48H_FAE31760
20456	20170719_CGL_12_4345AA_CRGpc2_48H_FAE31760
11335	20170719_CGL_12_4345AA_CRGpc2_48H_FAE31760
1804	20170719_CGL_12_4345AA_CRGpc2_48H_FAE31760
690	20170719_CGL_12_4345AA_CRGpc2_48H_FAE31760
3714	20170719_CGL_12_4345AA_CRGpc2_48H_FAE31760
20643	20170719_CGL_12_4345AA_CRGpc2_48H_FAE31760
31433	20170719_CGL_12_4345AA_CRGpc2_48H_FAE31760
18258	20170719_CGL_12_4345AA_CRGpc2_48H_FAE31760
994	20170719_CGL_12_4345AA_CRGpc2_48H_FAE31760
21959	20170719_CGL_12_4345AA_CRGpc2_48H_FAE31760
565	20170719_CGL_12_4345AA_CRGpc2_48H_FAE31760
1509	20170719_CGL_12_4345AA_CRGpc2_48H_FAE31760
1073	20170719_CGL_12_4345AA_CRGpc2_48H_FAE31760
12718	20170719_CGL_12_4345AA_CRGpc2_48H_FAE31760
986	20170719_CGL_12_4345AA_CRGpc2_48H_FAE31760
787	20170719_CGL_12_4345AA_CRGpc2_48H_FAE31760
4006	20170719_CGL_12_4345AA_CRGpc2_48H_FAE31760
9819	20170719_CGL_12_4345AA_CRGpc2_48H_FAE31760
756	20170719_CGL_12_4345AA_CRGpc2_48H_FAE31760
3783	20170719_CGL_12_4345AA_CRGpc2_48H_FAE31760
39839	20170719_CGL_12_4345AA_CRGpc2_48H_FAE31760
568	20170719_CGL_12_4345AA_CRGpc2_48H_FAE31760
2623	20170719_CGL_12_4345AA_CRGpc2_48H_FAE31760
811	20170719_CGL_12_4345AA_CRGpc2_48H_FAE31760
14896	20170719_CGL_12_4345AA_CRGpc2_48H_FAE31760
407	20170719_CGL_12_4345AA_CRGpc2_48H_FAE31760
1086	20170719_CGL_12_4345AA_CRGpc2_48H_FAE31760
13421	20170719_CGL_12_4345AA_CRGpc2_48H_FAE31760
5342	20170719_CGL_12_4345AA_CRGpc2_48H_FAE31760
3214	20170719_CGL_12_4345AA_CRGpc2_48H_FAE31760
903	20170719_CGL_12_4345AA_CRGpc2_48H_FAE31760
1846	20170719_CGL_12_4345AA_CRGpc2_48H_FAE31760
1144	20170719_CGL_12_4345AA_CRGpc2_48H_FAE31760
1568	20170719_CGL_12_4345AA_CRGpc2_48H_FAE31760
5474	20170719_CGL_12_4345AA_CRGpc2_48H_FAE31760
42069	20170719_CGL_12_4345AA_CRGpc2_48H_FAE31760
1141	20170719_CGL_12_4345AA_CRGpc2_48H_FAE31760
769	20170719_CGL_12_4345AA_CRGpc2_48H_FAE31760
1687	20170719_CGL_12_4345AA_CRGpc2_48H_FAE31760
5441	20170719_CGL_12_4345AA_CRGpc2_48H_FAE31760
5239	20170719_CGL_12_4345AA_CRGpc2_48H_FAE31760
1366	20170719_CGL_12_4345AA_CRGpc2_48H_FAE31760
12566	20170719_CGL_12_4345AA_CRGpc2_48H_FAE31760
653	20170719_CGL_12_4345AA_CRGpc2_48H_FAE31760
4260	20170719_CGL_12_4345AA_CRGpc2_48H_FAE31760
2387	20170719_CGL_12_4345AA_CRGpc2_48H_FAE31760
3005	20170719_CGL_12_4345AA_CRGpc2_48H_FAE31760
715	20170719_CGL_12_4345AA_CRGpc2_48H_FAE31760
680	20170719_CGL_12_4345AA_CRGpc2_48H_FAE31760
458	20170719_CGL_12_4345AA_CRGpc2_48H_FAE31760
721	20170719_CGL_12_4345AA_CRGpc2_48H_FAE31760
742	20170719_CGL_12_4345AA_CRGpc2_48H_FAE31760
7502	20170719_CGL_12_4345AA_CRGpc2_48H_FAE31760
978	20170719_CGL_12_4345AA_CRGpc2_48H_FAE31760
732	20170719_CGL_12_4345AA_CRGpc2_48H_FAE31760
1027	20170719_CGL_12_4345AA_CRGpc2_48H_FAE31760
7187	20170719_CGL_12_4345AA_CRGpc2_48H_FAE31760
2085	20170719_CGL_12_4345AA_CRGpc2_48H_FAE31760
12356	20170719_CGL_12_4345AA_CRGpc2_48H_FAE31760
26365	20170719_CGL_12_4345AA_CRGpc2_48H_FAE31760
1586	20170719_CGL_12_4345AA_CRGpc2_48H_FAE31760
856	20170719_CGL_12_4345AA_CRGpc2_48H_FAE31760
1258	20170719_CGL_12_4345AA_CRGpc2_48H_FAE31760
2462	20170719_CGL_12_4345AA_CRGpc2_48H_FAE31760
1489	20170719_CGL_12_4345AA_CRGpc2_48H_FAE31760
2588	20170719_CGL_12_4345AA_CRGpc2_48H_FAE31760
1284	20170719_CGL_12_4345AA_CRGpc2_48H_FAE31760
26119	20170719_CGL_12_4345AA_CRGpc2_48H_FAE31760
1754	20170719_CGL_12_4345AA_CRGpc2_48H_FAE31760
630	20170719_CGL_12_4345AA_CRGpc2_48H_FAE31760
14105	20170719_CGL_12_4345AA_CRGpc2_48H_FAE31760
4064	20170719_CGL_12_4345AA_CRGpc2_48H_FAE31760
906	20170719_CGL_12_4345AA_CRGpc2_48H_FAE31760
1645	20170719_CGL_12_4345AA_CRGpc2_48H_FAE31760
1092	20170719_CGL_12_4345AA_CRGpc2_48H_FAE31760
22683	20170719_CGL_12_4345AA_CRGpc2_48H_FAE31760
21015	20170719_CGL_12_4345AA_CRGpc2_48H_FAE31760
2034	20170719_CGL_12_4345AA_CRGpc2_48H_FAE31760
1355	20170719_CGL_12_4345AA_CRGpc2_48H_FAE31760
985	20170719_CGL_12_4345AA_CRGpc2_48H_FAE31760
2160	20170719_CGL_12_4345AA_CRGpc2_48H_FAE31760
1515	20170719_CGL_12_4345AA_CRGpc2_48H_FAE31760
39553	20170719_CGL_12_4345AA_CRGpc2_48H_FAE31760
4796	20170719_CGL_12_4345AA_CRGpc2_48H_FAE31760
3791	20170719_CGL_12_4345AA_CRGpc2_48H_FAE31760
1262	20170719_CGL_12_4345AA_CRGpc2_48H_FAE31760
1358	20170719_CGL_12_4345AA_CRGpc2_48H_FAE31760
620	20170719_CGL_12_4345AA_CRGpc2_48H_FAE31760
607	20170719_CGL_12_4345AA_CRGpc2_48H_FAE31760
3181	20170719_CGL_12_4345AA_CRGpc2_48H_FAE31760
2038	20170719_CGL_12_4345AA_CRGpc2_48H_FAE31760
18687	20170719_CGL_12_4345AA_CRGpc2_48H_FAE31760
542	20170719_CGL_12_4345AA_CRGpc2_48H_FAE31760
1949	20170719_CGL_12_4345AA_CRGpc2_48H_FAE31760
23722	20170719_CGL_12_4345AA_CRGpc2_48H_FAE31760
10889	20170719_CGL_12_4345AA_CRGpc2_48H_FAE31760
2541	20170719_CGL_12_4345AA_CRGpc2_48H_FAE31760
1346	20170719_CGL_12_4345AA_CRGpc2_48H_FAE31760
4345	20170719_CGL_12_4345AA_CRGpc2_48H_FAE31760
27765	20170719_CGL_12_4345AA_CRGpc2_48H_FAE31760
3520	20170719_CGL_12_4345AA_CRGpc2_48H_FAE31760
439	20170719_CGL_12_4345AA_CRGpc2_48H_FAE31760
634	20170719_CGL_12_4345AA_CRGpc2_48H_FAE31760
580	20170719_CGL_12_4345AA_CRGpc2_48H_FAE31760
644	20170719_CGL_12_4345AA_CRGpc2_48H_FAE31760
1708	20170719_CGL_12_4345AA_CRGpc2_48H_FAE31760
27034	20170719_CGL_12_4345AA_CRGpc2_48H_FAE31760
3381	20170719_CGL_12_4345AA_CRGpc2_48H_FAE31760
22678	20170719_CGL_12_4345AA_CRGpc2_48H_FAE31760
16913	20170719_CGL_12_4345AA_CRGpc2_48H_FAE31760
1825	20170719_CGL_12_4345AA_CRGpc2_48H_FAE31760
1225	20170719_CGL_12_4345AA_CRGpc2_48H_FAE31760
2203	20170719_CGL_12_4345AA_CRGpc2_48H_FAE31760
577	20170719_CGL_12_4345AA_CRGpc2_48H_FAE31760
10359	20170719_CGL_12_4345AA_CRGpc2_48H_FAE31760
5666	20170719_CGL_12_4345AA_CRGpc2_48H_FAE31760
1267	20170719_CGL_12_4345AA_CRGpc2_48H_FAE31760
3983	20170719_CGL_12_4345AA_CRGpc2_48H_FAE31760
8762	20170719_CGL_12_4345AA_CRGpc2_48H_FAE31760
8200	20170719_CGL_12_4345AA_CRGpc2_48H_FAE31760
6107	20170719_CGL_12_4345AA_CRGpc2_48H_FAE31760
1199	20170719_CGL_12_4345AA_CRGpc2_48H_FAE31760
7369	20170719_CGL_12_4345AA_CRGpc2_48H_FAE31760
359	20170719_CGL_12_4345AA_CRGpc2_48H_FAE31760
10868	20170719_CGL_12_4345AA_CRGpc2_48H_FAE31760
337	20170719_CGL_12_4345AA_CRGpc2_48H_FAE31760
339	20170719_CGL_12_4345AA_CRGpc2_48H_FAE31760
9768	20170719_CGL_12_4345AA_CRGpc2_48H_FAE31760
16340	20170719_CGL_12_4345AA_CRGpc2_48H_FAE31760
4924	20170719_CGL_12_4345AA_CRGpc2_48H_FAE31760
12615	20170719_CGL_12_4345AA_CRGpc2_48H_FAE31760
857	20170719_CGL_12_4345AA_CRGpc2_48H_FAE31760
2023	20170719_CGL_12_4345AA_CRGpc2_48H_FAE31760
3712	20170719_CGL_12_4345AA_CRGpc2_48H_FAE31760
887	20170719_CGL_12_4345AA_CRGpc2_48H_FAE31760
9893	20170719_CGL_12_4345AA_CRGpc2_48H_FAE31760
828	20170719_CGL_12_4345AA_CRGpc2_48H_FAE31760
645	20170719_CGL_12_4345AA_CRGpc2_48H_FAE31760
607	20170719_CGL_12_4345AA_CRGpc2_48H_FAE31760
10502	20170719_CGL_12_4345AA_CRGpc2_48H_FAE31760
2478	20170719_CGL_12_4345AA_CRGpc2_48H_FAE31760
1705	20170719_CGL_12_4345AA_CRGpc2_48H_FAE31760
2399	20170719_CGL_12_4345AA_CRGpc2_48H_FAE31760
733	20170719_CGL_12_4345AA_CRGpc2_48H_FAE31760
1502	20170719_CGL_12_4345AA_CRGpc2_48H_FAE31760
45551	20170719_CGL_12_4345AA_CRGpc2_48H_FAE31760
6694	20170719_CGL_12_4345AA_CRGpc2_48H_FAE31760
6152	20170719_CGL_12_4345AA_CRGpc2_48H_FAE31760
1688	20170719_CGL_12_4345AA_CRGpc2_48H_FAE31760
1198	20170719_CGL_12_4345AA_CRGpc2_48H_FAE31760
1074	20170719_CGL_12_4345AA_CRGpc2_48H_FAE31760
3892	20170719_CGL_12_4345AA_CRGpc2_48H_FAE31760
4277	20170719_CGL_12_4345AA_CRGpc2_48H_FAE31760
682	20170719_CGL_12_4345AA_CRGpc2_48H_FAE31760
3223	20170719_CGL_12_4345AA_CRGpc2_48H_FAE31760
2547	20170719_CGL_12_4345AA_CRGpc2_48H_FAE31760
644	20170719_CGL_12_4345AA_CRGpc2_48H_FAE31760
4053	20170719_CGL_12_4345AA_CRGpc2_48H_FAE31760
8063	20170719_CGL_12_4345AA_CRGpc2_48H_FAE31760
2060	20170719_CGL_12_4345AA_CRGpc2_48H_FAE31760
110	20170719_CGL_12_4345AA_CRGpc2_48H_FAE31760
14206	20170719_CGL_12_4345AA_CRGpc2_48H_FAE31760
1467	20170719_CGL_12_4345AA_CRGpc2_48H_FAE31760
10748	20170719_CGL_12_4345AA_CRGpc2_48H_FAE31760
430	20170719_CGL_12_4345AA_CRGpc2_48H_FAE31760
1021	20170719_CGL_12_4345AA_CRGpc2_48H_FAE31760
22193	20170719_CGL_12_4345AA_CRGpc2_48H_FAE31760
586	20170719_CGL_12_4345AA_CRGpc2_48H_FAE31760
2455	20170719_CGL_12_4345AA_CRGpc2_48H_FAE31760
942	20170719_CGL_12_4345AA_CRGpc2_48H_FAE31760
20345	20170719_CGL_12_4345AA_CRGpc2_48H_FAE31760
1004	20170719_CGL_12_4345AA_CRGpc2_48H_FAE31760
1128	20170719_CGL_12_4345AA_CRGpc2_48H_FAE31760
3609	20170719_CGL_12_4345AA_CRGpc2_48H_FAE31760
2115	20170719_CGL_12_4345AA_CRGpc2_48H_FAE31760
1013	20170719_CGL_12_4345AA_CRGpc2_48H_FAE31760
175	20170719_CGL_12_4345AA_CRGpc2_48H_FAE31760
1044	20170719_CGL_12_4345AA_CRGpc2_48H_FAE31760
1535	20170719_CGL_12_4345AA_CRGpc2_48H_FAE31760
29503	20170719_CGL_12_4345AA_CRGpc2_48H_FAE31760
2512	20170719_CGL_12_4345AA_CRGpc2_48H_FAE31760
699	20170719_CGL_12_4345AA_CRGpc2_48H_FAE31760
838	20170719_CGL_12_4345AA_CRGpc2_48H_FAE31760
875	20170719_CGL_12_4345AA_CRGpc2_48H_FAE31760
612	20170719_CGL_12_4345AA_CRGpc2_48H_FAE31760
468	20170719_CGL_12_4345AA_CRGpc2_48H_FAE31760
898	20170719_CGL_12_4345AA_CRGpc2_48H_FAE31760
5822	20170719_CGL_12_4345AA_CRGpc2_48H_FAE31760
454	20170719_CGL_12_4345AA_CRGpc2_48H_FAE31760
2457	20170719_CGL_12_4345AA_CRGpc2_48H_FAE31760
2633	20170719_CGL_12_4345AA_CRGpc2_48H_FAE31760
2290	20170719_CGL_12_4345AA_CRGpc2_48H_FAE31760
701	20170719_CGL_12_4345AA_CRGpc2_48H_FAE31760
451	20170719_CGL_12_4345AA_CRGpc2_48H_FAE31760
18315	20170719_CGL_12_4345AA_CRGpc2_48H_FAE31760
1112	20170719_CGL_12_4345AA_CRGpc2_48H_FAE31760
1168	20170719_CGL_12_4345AA_CRGpc2_48H_FAE31760
3474	20170719_CGL_12_4345AA_CRGpc2_48H_FAE31760
962	20170719_CGL_12_4345AA_CRGpc2_48H_FAE31760
4586	20170719_CGL_12_4345AA_CRGpc2_48H_FAE31760
9376	20170719_CGL_12_4345AA_CRGpc2_48H_FAE31760
17589	20170719_CGL_12_4345AA_CRGpc2_48H_FAE31760
1301	20170719_CGL_12_4345AA_CRGpc2_48H_FAE31760
1178	20170719_CGL_12_4345AA_CRGpc2_48H_FAE31760
1786	20170719_CGL_12_4345AA_CRGpc2_48H_FAE31760
540	20170719_CGL_12_4345AA_CRGpc2_48H_FAE31760
797	20170719_CGL_12_4345AA_CRGpc2_48H_FAE31760
12797	20170719_CGL_12_4345AA_CRGpc2_48H_FAE31760
1716	20170719_CGL_12_4345AA_CRGpc2_48H_FAE31760
15550	20170719_CGL_12_4345AA_CRGpc2_48H_FAE31760
709	20170719_CGL_12_4345AA_CRGpc2_48H_FAE31760
1352	20170719_CGL_12_4345AA_CRGpc2_48H_FAE31760
603	20170719_CGL_12_4345AA_CRGpc2_48H_FAE31760
382	20170719_CGL_12_4345AA_CRGpc2_48H_FAE31760
7909	20170719_CGL_12_4345AA_CRGpc2_48H_FAE31760
1704	20170719_CGL_12_4345AA_CRGpc2_48H_FAE31760
2843	20170719_CGL_12_4345AA_CRGpc2_48H_FAE31760
1317	20170719_CGL_12_4345AA_CRGpc2_48H_FAE31760
22693	20170719_CGL_12_4345AA_CRGpc2_48H_FAE31760
12690	20170719_CGL_12_4345AA_CRGpc2_48H_FAE31760
873	20170719_CGL_12_4345AA_CRGpc2_48H_FAE31760
17756	20170719_CGL_12_4345AA_CRGpc2_48H_FAE31760
970	20170719_CGL_12_4345AA_CRGpc2_48H_FAE31760
1067	20170719_CGL_12_4345AA_CRGpc2_48H_FAE31760
2101	20170719_CGL_12_4345AA_CRGpc2_48H_FAE31760
2155	20170719_CGL_12_4345AA_CRGpc2_48H_FAE31760
543	20170719_CGL_12_4345AA_CRGpc2_48H_FAE31760
8720	20170719_CGL_12_4345AA_CRGpc2_48H_FAE31760
398	20170719_CGL_12_4345AA_CRGpc2_48H_FAE31760
1892	20170719_CGL_12_4345AA_CRGpc2_48H_FAE31760
3518	20170719_CGL_12_4345AA_CRGpc2_48H_FAE31760
33149	20170719_CGL_12_4345AA_CRGpc2_48H_FAE31760
2380	20170719_CGL_12_4345AA_CRGpc2_48H_FAE31760
5350	20170719_CGL_12_4345AA_CRGpc2_48H_FAE31760
419	20170719_CGL_12_4345AA_CRGpc2_48H_FAE31760
1286	20170719_CGL_12_4345AA_CRGpc2_48H_FAE31760
1425	20170719_CGL_12_4345AA_CRGpc2_48H_FAE31760
769	20170719_CGL_12_4345AA_CRGpc2_48H_FAE31760
2499	20170719_CGL_12_4345AA_CRGpc2_48H_FAE31760
4858	20170719_CGL_12_4345AA_CRGpc2_48H_FAE31760
5049	20170719_CGL_12_4345AA_CRGpc2_48H_FAE31760
43347	20170719_CGL_12_4345AA_CRGpc2_48H_FAE31760
17186	20170719_CGL_12_4345AA_CRGpc2_48H_FAE31760
1017	20170719_CGL_12_4345AA_CRGpc2_48H_FAE31760
7789	20170719_CGL_12_4345AA_CRGpc2_48H_FAE31760
958	20170719_CGL_12_4345AA_CRGpc2_48H_FAE31760
3005	20170719_CGL_12_4345AA_CRGpc2_48H_FAE31760
573	20170719_CGL_12_4345AA_CRGpc2_48H_FAE31760
10783	20170719_CGL_12_4345AA_CRGpc2_48H_FAE31760
3014	20170719_CGL_12_4345AA_CRGpc2_48H_FAE31760
6917	20170719_CGL_12_4345AA_CRGpc2_48H_FAE31760
1486	20170719_CGL_12_4345AA_CRGpc2_48H_FAE31760
504	20170719_CGL_12_4345AA_CRGpc2_48H_FAE31760
745	20170719_CGL_12_4345AA_CRGpc2_48H_FAE31760
7290	20170719_CGL_12_4345AA_CRGpc2_48H_FAE31760
5256	20170719_CGL_12_4345AA_CRGpc2_48H_FAE31760
689	20170719_CGL_12_4345AA_CRGpc2_48H_FAE31760
545	20170719_CGL_12_4345AA_CRGpc2_48H_FAE31760
1231	20170719_CGL_12_4345AA_CRGpc2_48H_FAE31760
993	20170719_CGL_12_4345AA_CRGpc2_48H_FAE31760
2834	20170719_CGL_12_4345AA_CRGpc2_48H_FAE31760
29734	20170719_CGL_12_4345AA_CRGpc2_48H_FAE31760
5041	20170719_CGL_12_4345AA_CRGpc2_48H_FAE31760
29526	20170719_CGL_12_4345AA_CRGpc2_48H_FAE31760
5583	20170719_CGL_12_4345AA_CRGpc2_48H_FAE31760
817	20170719_CGL_12_4345AA_CRGpc2_48H_FAE31760
3252	20170719_CGL_12_4345AA_CRGpc2_48H_FAE31760
3709	20170719_CGL_12_4345AA_CRGpc2_48H_FAE31760
1211	20170719_CGL_12_4345AA_CRGpc2_48H_FAE31760
8195	20170719_CGL_12_4345AA_CRGpc2_48H_FAE31760
23000	20170719_CGL_12_4345AA_CRGpc2_48H_FAE31760
1100	20170719_CGL_12_4345AA_CRGpc2_48H_FAE31760
3679	20170719_CGL_12_4345AA_CRGpc2_48H_FAE31760
4623	20170719_CGL_12_4345AA_CRGpc2_48H_FAE31760
1265	20170719_CGL_12_4345AA_CRGpc2_48H_FAE31760
37984	20170719_CGL_12_4345AA_CRGpc2_48H_FAE31760
6175	20170719_CGL_12_4345AA_CRGpc2_48H_FAE31760
1485	20170719_CGL_12_4345AA_CRGpc2_48H_FAE31760
631	20170719_CGL_12_4345AA_CRGpc2_48H_FAE31760
1915	20170719_CGL_12_4345AA_CRGpc2_48H_FAE31760
25301	20170719_CGL_12_4345AA_CRGpc2_48H_FAE31760
4273	20170719_CGL_12_4345AA_CRGpc2_48H_FAE31760
43446	20170719_CGL_12_4345AA_CRGpc2_48H_FAE31760
10047	20170719_CGL_12_4345AA_CRGpc2_48H_FAE31760
815	20170719_CGL_12_4345AA_CRGpc2_48H_FAE31760
878	20170719_CGL_12_4345AA_CRGpc2_48H_FAE31760
794	20170719_CGL_12_4345AA_CRGpc2_48H_FAE31760
5359	20170719_CGL_12_4345AA_CRGpc2_48H_FAE31760
6029	20170719_CGL_12_4345AA_CRGpc2_48H_FAE31760
1360	20170719_CGL_12_4345AA_CRGpc2_48H_FAE31760
15859	20170719_CGL_12_4345AA_CRGpc2_48H_FAE31760
727	20170719_CGL_12_4345AA_CRGpc2_48H_FAE31760
22672	20170719_CGL_12_4345AA_CRGpc2_48H_FAE31760
5380	20170719_CGL_12_4345AA_CRGpc2_48H_FAE31760
906	20170719_CGL_12_4345AA_CRGpc2_48H_FAE31760
16339	20170719_CGL_12_4345AA_CRGpc2_48H_FAE31760
9604	20170719_CGL_12_4345AA_CRGpc2_48H_FAE31760
850	20170719_CGL_12_4345AA_CRGpc2_48H_FAE31760
1995	20170719_CGL_12_4345AA_CRGpc2_48H_FAE31760
2897	20170719_CGL_12_4345AA_CRGpc2_48H_FAE31760
702	20170719_CGL_12_4345AA_CRGpc2_48H_FAE31760
5990	20170719_CGL_12_4345AA_CRGpc2_48H_FAE31760
5593	20170719_CGL_12_4345AA_CRGpc2_48H_FAE31760
1422	20170719_CGL_12_4345AA_CRGpc2_48H_FAE31760
2989	20170719_CGL_12_4345AA_CRGpc2_48H_FAE31760
3599	20170719_CGL_12_4345AA_CRGpc2_48H_FAE31760
2145	20170719_CGL_12_4345AA_CRGpc2_48H_FAE31760
10377	20170719_CGL_12_4345AA_CRGpc2_48H_FAE31760
16483	20170719_CGL_12_4345AA_CRGpc2_48H_FAE31760
1524	20170719_CGL_12_4345AA_CRGpc2_48H_FAE31760
602	20170719_CGL_12_4345AA_CRGpc2_48H_FAE31760
1201	20170719_CGL_12_4345AA_CRGpc2_48H_FAE31760
13605	20170719_CGL_12_4345AA_CRGpc2_48H_FAE31760
929	20170719_CGL_12_4345AA_CRGpc2_48H_FAE31760
9257	20170719_CGL_12_4345AA_CRGpc2_48H_FAE31760
1416	20170719_CGL_12_4345AA_CRGpc2_48H_FAE31760
10976	20170719_CGL_12_4345AA_CRGpc2_48H_FAE31760
1565	20170719_CGL_12_4345AA_CRGpc2_48H_FAE31760
4337	20170719_CGL_12_4345AA_CRGpc2_48H_FAE31760
718	20170719_CGL_12_4345AA_CRGpc2_48H_FAE31760
513	20170719_CGL_12_4345AA_CRGpc2_48H_FAE31760
579	20170719_CGL_12_4345AA_CRGpc2_48H_FAE31760
4085	20170719_CGL_12_4345AA_CRGpc2_48H_FAE31760
22210	20170719_CGL_12_4345AA_CRGpc2_48H_FAE31760
15899	20170719_CGL_12_4345AA_CRGpc2_48H_FAE31760
8443	20170719_CGL_12_4345AA_CRGpc2_48H_FAE31760
3260	20170719_CGL_12_4345AA_CRGpc2_48H_FAE31760
1519	20170719_CGL_12_4345AA_CRGpc2_48H_FAE31760
24464	20170719_CGL_12_4345AA_CRGpc2_48H_FAE31760
9540	20170719_CGL_12_4345AA_CRGpc2_48H_FAE31760
7799	20170719_CGL_12_4345AA_CRGpc2_48H_FAE31760
12342	20170719_CGL_12_4345AA_CRGpc2_48H_FAE31760
308	20170719_CGL_12_4345AA_CRGpc2_48H_FAE31760
17850	20170719_CGL_12_4345AA_CRGpc2_48H_FAE31760
1729	20170719_CGL_12_4345AA_CRGpc2_48H_FAE31760
1927	20170719_CGL_12_4345AA_CRGpc2_48H_FAE31760
5305	20170719_CGL_12_4345AA_CRGpc2_48H_FAE31760
56354	20170719_CGL_12_4345AA_CRGpc2_48H_FAE31760
12554	20170719_CGL_12_4345AA_CRGpc2_48H_FAE31760
9598	20170719_CGL_12_4345AA_CRGpc2_48H_FAE31760
7662	20170719_CGL_12_4345AA_CRGpc2_48H_FAE31760
17133	20170719_CGL_12_4345AA_CRGpc2_48H_FAE31760
535	20170719_CGL_12_4345AA_CRGpc2_48H_FAE31760
44794	20170719_CGL_12_4345AA_CRGpc2_48H_FAE31760
851	20170719_CGL_12_4345AA_CRGpc2_48H_FAE31760
2837	20170719_CGL_12_4345AA_CRGpc2_48H_FAE31760
5717	20170719_CGL_12_4345AA_CRGpc2_48H_FAE31760
14818	20170719_CGL_12_4345AA_CRGpc2_48H_FAE31760
781	20170719_CGL_12_4345AA_CRGpc2_48H_FAE31760
540	20170719_CGL_12_4345AA_CRGpc2_48H_FAE31760
7544	20170719_CGL_12_4345AA_CRGpc2_48H_FAE31760
1441	20170719_CGL_12_4345AA_CRGpc2_48H_FAE31760
1488	20170719_CGL_12_4345AA_CRGpc2_48H_FAE31760
55077	20170719_CGL_12_4345AA_CRGpc2_48H_FAE31760
951	20170719_CGL_12_4345AA_CRGpc2_48H_FAE31760
873	20170719_CGL_12_4345AA_CRGpc2_48H_FAE31760
989	20170719_CGL_12_4345AA_CRGpc2_48H_FAE31760
19601	20170719_CGL_12_4345AA_CRGpc2_48H_FAE31760
1009	20170719_CGL_12_4345AA_CRGpc2_48H_FAE31760
4753	20170719_CGL_12_4345AA_CRGpc2_48H_FAE31760
1211	20170719_CGL_12_4345AA_CRGpc2_48H_FAE31760
1932	20170719_CGL_12_4345AA_CRGpc2_48H_FAE31760
8172	20170719_CGL_12_4345AA_CRGpc2_48H_FAE31760
1887	20170719_CGL_12_4345AA_CRGpc2_48H_FAE31760
616	20170719_CGL_12_4345AA_CRGpc2_48H_FAE31760
1544	20170719_CGL_12_4345AA_CRGpc2_48H_FAE31760
30729	20170719_CGL_12_4345AA_CRGpc2_48H_FAE31760
1868	20170719_CGL_12_4345AA_CRGpc2_48H_FAE31760
8110	20170719_CGL_12_4345AA_CRGpc2_48H_FAE31760
9312	20170719_CGL_12_4345AA_CRGpc2_48H_FAE31760
416	20170719_CGL_12_4345AA_CRGpc2_48H_FAE31760
42025	20170719_CGL_12_4345AA_CRGpc2_48H_FAE31760
1998	20170719_CGL_12_4345AA_CRGpc2_48H_FAE31760
35857	20170719_CGL_12_4345AA_CRGpc2_48H_FAE31760
427	20170719_CGL_12_4345AA_CRGpc2_48H_FAE31760
11269	20170719_CGL_12_4345AA_CRGpc2_48H_FAE31760
679	20170719_CGL_12_4345AA_CRGpc2_48H_FAE31760
13863	20170719_CGL_12_4345AA_CRGpc2_48H_FAE31760
38789	20170719_CGL_12_4345AA_CRGpc2_48H_FAE31760
1637	20170719_CGL_12_4345AA_CRGpc2_48H_FAE31760
3976	20170719_CGL_12_4345AA_CRGpc2_48H_FAE31760
7805	20170719_CGL_12_4345AA_CRGpc2_48H_FAE31760
2851	20170719_CGL_12_4345AA_CRGpc2_48H_FAE31760
935	20170719_CGL_12_4345AA_CRGpc2_48H_FAE31760
1974	20170719_CGL_12_4345AA_CRGpc2_48H_FAE31760
12034	20170719_CGL_12_4345AA_CRGpc2_48H_FAE31760
930	20170719_CGL_12_4345AA_CRGpc2_48H_FAE31760
3803	20170719_CGL_12_4345AA_CRGpc2_48H_FAE31760
692	20170719_CGL_12_4345AA_CRGpc2_48H_FAE31760
1517	20170719_CGL_12_4345AA_CRGpc2_48H_FAE31760
599	20170719_CGL_12_4345AA_CRGpc2_48H_FAE31760
828	20170719_CGL_12_4345AA_CRGpc2_48H_FAE31760
581	20170719_CGL_12_4345AA_CRGpc2_48H_FAE31760
281	20170719_CGL_12_4345AA_CRGpc2_48H_FAE31760
1142	20170719_CGL_12_4345AA_CRGpc2_48H_FAE31760
2650	20170719_CGL_12_4345AA_CRGpc2_48H_FAE31760
9114	20170719_CGL_12_4345AA_CRGpc2_48H_FAE31760
10024	20170719_CGL_12_4345AA_CRGpc2_48H_FAE31760
3962	20170719_CGL_12_4345AA_CRGpc2_48H_FAE31760
3624	20170719_CGL_12_4345AA_CRGpc2_48H_FAE31760
1197	20170719_CGL_12_4345AA_CRGpc2_48H_FAE31760
26933	20170719_CGL_12_4345AA_CRGpc2_48H_FAE31760
1520	20170719_CGL_12_4345AA_CRGpc2_48H_FAE31760
17163	20170719_CGL_12_4345AA_CRGpc2_48H_FAE31760
3172	20170719_CGL_12_4345AA_CRGpc2_48H_FAE31760
1012	20170719_CGL_12_4345AA_CRGpc2_48H_FAE31760
18683	20170719_CGL_12_4345AA_CRGpc2_48H_FAE31760
8574	20170719_CGL_12_4345AA_CRGpc2_48H_FAE31760
31741	20170719_CGL_12_4345AA_CRGpc2_48H_FAE31760
8926	20170719_CGL_12_4345AA_CRGpc2_48H_FAE31760
827	20170719_CGL_12_4345AA_CRGpc2_48H_FAE31760
1086	20170719_CGL_12_4345AA_CRGpc2_48H_FAE31760
4949	20170719_CGL_12_4345AA_CRGpc2_48H_FAE31760
1291	20170719_CGL_12_4345AA_CRGpc2_48H_FAE31760
4559	20170719_CGL_12_4345AA_CRGpc2_48H_FAE31760
1940	20170719_CGL_12_4345AA_CRGpc2_48H_FAE31760
2310	20170719_CGL_12_4345AA_CRGpc2_48H_FAE31760
2433	20170719_CGL_12_4345AA_CRGpc2_48H_FAE31760
2198	20170719_CGL_12_4345AA_CRGpc2_48H_FAE31760
37537	20170719_CGL_12_4345AA_CRGpc2_48H_FAE31760
989	20170719_CGL_12_4345AA_CRGpc2_48H_FAE31760
727	20170719_CGL_12_4345AA_CRGpc2_48H_FAE31760
14161	20170719_CGL_12_4345AA_CRGpc2_48H_FAE31760
27595	20170719_CGL_12_4345AA_CRGpc2_48H_FAE31760
8575	20170719_CGL_12_4345AA_CRGpc2_48H_FAE31760
2925	20170719_CGL_12_4345AA_CRGpc2_48H_FAE31760
27308	20170719_CGL_12_4345AA_CRGpc2_48H_FAE31760
3871	20170719_CGL_12_4345AA_CRGpc2_48H_FAE31760
2672	20170719_CGL_12_4345AA_CRGpc2_48H_FAE31760
30048	20170719_CGL_12_4345AA_CRGpc2_48H_FAE31760
2014	20170719_CGL_12_4345AA_CRGpc2_48H_FAE31760
525	20170719_CGL_12_4345AA_CRGpc2_48H_FAE31760
872	20170719_CGL_12_4345AA_CRGpc2_48H_FAE31760
556	20170719_CGL_12_4345AA_CRGpc2_48H_FAE31760
1234	20170719_CGL_12_4345AA_CRGpc2_48H_FAE31760
464	20170719_CGL_12_4345AA_CRGpc2_48H_FAE31760
3284	20170719_CGL_12_4345AA_CRGpc2_48H_FAE31760
1181	20170719_CGL_12_4345AA_CRGpc2_48H_FAE31760
3691	20170719_CGL_12_4345AA_CRGpc2_48H_FAE31760
1570	20170719_CGL_12_4345AA_CRGpc2_48H_FAE31760
3697	20170719_CGL_12_4345AA_CRGpc2_48H_FAE31760
848	20170719_CGL_12_4345AA_CRGpc2_48H_FAE31760
43044	20170719_CGL_12_4345AA_CRGpc2_48H_FAE31760
1092	20170719_CGL_12_4345AA_CRGpc2_48H_FAE31760
1929	20170719_CGL_12_4345AA_CRGpc2_48H_FAE31760
1800	20170719_CGL_12_4345AA_CRGpc2_48H_FAE31760
1008	20170719_CGL_12_4345AA_CRGpc2_48H_FAE31760
1878	20170719_CGL_12_4345AA_CRGpc2_48H_FAE31760
1987	20170719_CGL_12_4345AA_CRGpc2_48H_FAE31760
884	20170719_CGL_12_4345AA_CRGpc2_48H_FAE31760
7943	20170719_CGL_12_4345AA_CRGpc2_48H_FAE31760
554	20170719_CGL_12_4345AA_CRGpc2_48H_FAE31760
4285	20170719_CGL_12_4345AA_CRGpc2_48H_FAE31760
435	20170719_CGL_12_4345AA_CRGpc2_48H_FAE31760
886	20170719_CGL_12_4345AA_CRGpc2_48H_FAE31760
1291	20170719_CGL_12_4345AA_CRGpc2_48H_FAE31760
8522	20170719_CGL_12_4345AA_CRGpc2_48H_FAE31760
31099	20170719_CGL_12_4345AA_CRGpc2_48H_FAE31760
13055	20170719_CGL_12_4345AA_CRGpc2_48H_FAE31760
3240	20170719_CGL_12_4345AA_CRGpc2_48H_FAE31760
679	20170719_CGL_12_4345AA_CRGpc2_48H_FAE31760
2071	20170719_CGL_12_4345AA_CRGpc2_48H_FAE31760
801	20170719_CGL_12_4345AA_CRGpc2_48H_FAE31760
7322	20170719_CGL_12_4345AA_CRGpc2_48H_FAE31760
860	20170719_CGL_12_4345AA_CRGpc2_48H_FAE31760
734	20170719_CGL_12_4345AA_CRGpc2_48H_FAE31760
4916	20170719_CGL_12_4345AA_CRGpc2_48H_FAE31760
1389	20170719_CGL_12_4345AA_CRGpc2_48H_FAE31760
506	20170719_CGL_12_4345AA_CRGpc2_48H_FAE31760
2479	20170719_CGL_12_4345AA_CRGpc2_48H_FAE31760
1107	20170719_CGL_12_4345AA_CRGpc2_48H_FAE31760
527	20170719_CGL_12_4345AA_CRGpc2_48H_FAE31760
1035	20170719_CGL_12_4345AA_CRGpc2_48H_FAE31760
1079	20170719_CGL_12_4345AA_CRGpc2_48H_FAE31760
6737	20170719_CGL_12_4345AA_CRGpc2_48H_FAE31760
23108	20170719_CGL_12_4345AA_CRGpc2_48H_FAE31760
949	20170719_CGL_12_4345AA_CRGpc2_48H_FAE31760
641	20170719_CGL_12_4345AA_CRGpc2_48H_FAE31760
940	20170719_CGL_12_4345AA_CRGpc2_48H_FAE31760
11475	20170719_CGL_12_4345AA_CRGpc2_48H_FAE31760
1050	20170719_CGL_12_4345AA_CRGpc2_48H_FAE31760
838	20170719_CGL_12_4345AA_CRGpc2_48H_FAE31760
833	20170719_CGL_12_4345AA_CRGpc2_48H_FAE31760
1949	20170719_CGL_12_4345AA_CRGpc2_48H_FAE31760
8713	20170719_CGL_12_4345AA_CRGpc2_48H_FAE31760
2867	20170719_CGL_12_4345AA_CRGpc2_48H_FAE31760
979	20170719_CGL_12_4345AA_CRGpc2_48H_FAE31760
69	20170719_CGL_12_4345AA_CRGpc2_48H_FAE31760
1197	20170719_CGL_12_4345AA_CRGpc2_48H_FAE31760
3848	20170719_CGL_12_4345AA_CRGpc2_48H_FAE31760
932	20170719_CGL_12_4345AA_CRGpc2_48H_FAE31760
565	20170719_CGL_12_4345AA_CRGpc2_48H_FAE31760
8024	20170719_CGL_12_4345AA_CRGpc2_48H_FAE31760
15718	20170719_CGL_12_4345AA_CRGpc2_48H_FAE31760
2396	20170719_CGL_12_4345AA_CRGpc2_48H_FAE31760
2662	20170719_CGL_12_4345AA_CRGpc2_48H_FAE31760
1023	20170719_CGL_12_4345AA_CRGpc2_48H_FAE31760
708	20170719_CGL_12_4345AA_CRGpc2_48H_FAE31760
814	20170719_CGL_12_4345AA_CRGpc2_48H_FAE31760
3126	20170719_CGL_12_4345AA_CRGpc2_48H_FAE31760
596	20170719_CGL_12_4345AA_CRGpc2_48H_FAE31760
23367	20170719_CGL_12_4345AA_CRGpc2_48H_FAE31760
1961	20170719_CGL_12_4345AA_CRGpc2_48H_FAE31760
1036	20170719_CGL_12_4345AA_CRGpc2_48H_FAE31760
1155	20170719_CGL_12_4345AA_CRGpc2_48H_FAE31760
1005	20170719_CGL_12_4345AA_CRGpc2_48H_FAE31760
570	20170719_CGL_12_4345AA_CRGpc2_48H_FAE31760
1382	20170719_CGL_12_4345AA_CRGpc2_48H_FAE31760
1926	20170719_CGL_12_4345AA_CRGpc2_48H_FAE31760
1683	20170719_CGL_12_4345AA_CRGpc2_48H_FAE31760
11133	20170719_CGL_12_4345AA_CRGpc2_48H_FAE31760
2617	20170719_CGL_12_4345AA_CRGpc2_48H_FAE31760
19708	20170719_CGL_12_4345AA_CRGpc2_48H_FAE31760
673	20170719_CGL_12_4345AA_CRGpc2_48H_FAE31760
798	20170719_CGL_12_4345AA_CRGpc2_48H_FAE31760
5546	20170719_CGL_12_4345AA_CRGpc2_48H_FAE31760
1448	20170719_CGL_12_4345AA_CRGpc2_48H_FAE31760
2342	20170719_CGL_12_4345AA_CRGpc2_48H_FAE31760
22430	20170719_CGL_12_4345AA_CRGpc2_48H_FAE31760
2018	20170719_CGL_12_4345AA_CRGpc2_48H_FAE31760
1326	20170719_CGL_12_4345AA_CRGpc2_48H_FAE31760
1457	20170719_CGL_12_4345AA_CRGpc2_48H_FAE31760
735	20170719_CGL_12_4345AA_CRGpc2_48H_FAE31760
716	20170719_CGL_12_4345AA_CRGpc2_48H_FAE31760
2390	20170719_CGL_12_4345AA_CRGpc2_48H_FAE31760
1207	20170719_CGL_12_4345AA_CRGpc2_48H_FAE31760
820	20170719_CGL_12_4345AA_CRGpc2_48H_FAE31760
712	20170719_CGL_12_4345AA_CRGpc2_48H_FAE31760
18723	20170719_CGL_12_4345AA_CRGpc2_48H_FAE31760
16600	20170719_CGL_12_4345AA_CRGpc2_48H_FAE31760
14244	20170719_CGL_12_4345AA_CRGpc2_48H_FAE31760
2450	20170719_CGL_12_4345AA_CRGpc2_48H_FAE31760
5834	20170719_CGL_12_4345AA_CRGpc2_48H_FAE31760
896	20170719_CGL_12_4345AA_CRGpc2_48H_FAE31760
732	20170719_CGL_12_4345AA_CRGpc2_48H_FAE31760
6438	20170719_CGL_12_4345AA_CRGpc2_48H_FAE31760
5946	20170719_CGL_12_4345AA_CRGpc2_48H_FAE31760
392	20170719_CGL_12_4345AA_CRGpc2_48H_FAE31760
7696	20170719_CGL_12_4345AA_CRGpc2_48H_FAE31760
1173	20170719_CGL_12_4345AA_CRGpc2_48H_FAE31760
6806	20170719_CGL_12_4345AA_CRGpc2_48H_FAE31760
7853	20170719_CGL_12_4345AA_CRGpc2_48H_FAE31760
433	20170719_CGL_12_4345AA_CRGpc2_48H_FAE31760
11361	20170719_CGL_12_4345AA_CRGpc2_48H_FAE31760
24711	20170719_CGL_12_4345AA_CRGpc2_48H_FAE31760
2211	20170719_CGL_12_4345AA_CRGpc2_48H_FAE31760
1089	20170719_CGL_12_4345AA_CRGpc2_48H_FAE31760
1027	20170719_CGL_12_4345AA_CRGpc2_48H_FAE31760
561	20170719_CGL_12_4345AA_CRGpc2_48H_FAE31760
755	20170719_CGL_12_4345AA_CRGpc2_48H_FAE31760
5649	20170719_CGL_12_4345AA_CRGpc2_48H_FAE31760
1514	20170719_CGL_12_4345AA_CRGpc2_48H_FAE31760
27091	20170719_CGL_12_4345AA_CRGpc2_48H_FAE31760
5330	20170719_CGL_12_4345AA_CRGpc2_48H_FAE31760
3082	20170719_CGL_12_4345AA_CRGpc2_48H_FAE31760
480	20170719_CGL_12_4345AA_CRGpc2_48H_FAE31760
20028	20170719_CGL_12_4345AA_CRGpc2_48H_FAE31760
2299	20170719_CGL_12_4345AA_CRGpc2_48H_FAE31760
844	20170719_CGL_12_4345AA_CRGpc2_48H_FAE31760
762	20170719_CGL_12_4345AA_CRGpc2_48H_FAE31760
6270	20170719_CGL_12_4345AA_CRGpc2_48H_FAE31760
810	20170719_CGL_12_4345AA_CRGpc2_48H_FAE31760
32598	20170719_CGL_12_4345AA_CRGpc2_48H_FAE31760
1577	20170719_CGL_12_4345AA_CRGpc2_48H_FAE31760
2582	20170719_CGL_12_4345AA_CRGpc2_48H_FAE31760
868	20170719_CGL_12_4345AA_CRGpc2_48H_FAE31760
2385	20170719_CGL_12_4345AA_CRGpc2_48H_FAE31760
7580	20170719_CGL_12_4345AA_CRGpc2_48H_FAE31760
1747	20170719_CGL_12_4345AA_CRGpc2_48H_FAE31760
795	20170719_CGL_12_4345AA_CRGpc2_48H_FAE31760
1360	20170719_CGL_12_4345AA_CRGpc2_48H_FAE31760
5467	20170719_CGL_12_4345AA_CRGpc2_48H_FAE31760
2199	20170719_CGL_12_4345AA_CRGpc2_48H_FAE31760
2142	20170719_CGL_12_4345AA_CRGpc2_48H_FAE31760
7990	20170719_CGL_12_4345AA_CRGpc2_48H_FAE31760
2618	20170719_CGL_12_4345AA_CRGpc2_48H_FAE31760
29826	20170719_CGL_12_4345AA_CRGpc2_48H_FAE31760
18558	20170719_CGL_12_4345AA_CRGpc2_48H_FAE31760
1522	20170719_CGL_12_4345AA_CRGpc2_48H_FAE31760
804	20170719_CGL_12_4345AA_CRGpc2_48H_FAE31760
26236	20170719_CGL_12_4345AA_CRGpc2_48H_FAE31760
24042	20170719_CGL_12_4345AA_CRGpc2_48H_FAE31760
800	20170719_CGL_12_4345AA_CRGpc2_48H_FAE31760
526	20170719_CGL_12_4345AA_CRGpc2_48H_FAE31760
20605	20170719_CGL_12_4345AA_CRGpc2_48H_FAE31760
1971	20170719_CGL_12_4345AA_CRGpc2_48H_FAE31760
5618	20170719_CGL_12_4345AA_CRGpc2_48H_FAE31760
620	20170719_CGL_12_4345AA_CRGpc2_48H_FAE31760
646	20170719_CGL_12_4345AA_CRGpc2_48H_FAE31760
10538	20170719_CGL_12_4345AA_CRGpc2_48H_FAE31760
1125	20170719_CGL_12_4345AA_CRGpc2_48H_FAE31760
1238	20170719_CGL_12_4345AA_CRGpc2_48H_FAE31760
286	20170719_CGL_12_4345AA_CRGpc2_48H_FAE31760
1030	20170719_CGL_12_4345AA_CRGpc2_48H_FAE31760
239	20170719_CGL_12_4345AA_CRGpc2_48H_FAE31760
582	20170719_CGL_12_4345AA_CRGpc2_48H_FAE31760
2109	20170719_CGL_12_4345AA_CRGpc2_48H_FAE31760
1769	20170719_CGL_12_4345AA_CRGpc2_48H_FAE31760
728	20170719_CGL_12_4345AA_CRGpc2_48H_FAE31760
3705	20170719_CGL_12_4345AA_CRGpc2_48H_FAE31760
2036	20170719_CGL_12_4345AA_CRGpc2_48H_FAE31760
7453	20170719_CGL_12_4345AA_CRGpc2_48H_FAE31760
1238	20170719_CGL_12_4345AA_CRGpc2_48H_FAE31760
14281	20170719_CGL_12_4345AA_CRGpc2_48H_FAE31760
2060	20170719_CGL_12_4345AA_CRGpc2_48H_FAE31760
12871	20170719_CGL_12_4345AA_CRGpc2_48H_FAE31760
24945	20170719_CGL_12_4345AA_CRGpc2_48H_FAE31760
754	20170719_CGL_12_4345AA_CRGpc2_48H_FAE31760
610	20170719_CGL_12_4345AA_CRGpc2_48H_FAE31760
1935	20170719_CGL_12_4345AA_CRGpc2_48H_FAE31760
1440	20170719_CGL_12_4345AA_CRGpc2_48H_FAE31760
26827	20170719_CGL_12_4345AA_CRGpc2_48H_FAE31760
1478	20170719_CGL_12_4345AA_CRGpc2_48H_FAE31760
1300	20170719_CGL_12_4345AA_CRGpc2_48H_FAE31760
7639	20170719_CGL_12_4345AA_CRGpc2_48H_FAE31760
1234	20170719_CGL_12_4345AA_CRGpc2_48H_FAE31760
1647	20170719_CGL_12_4345AA_CRGpc2_48H_FAE31760
14249	20170719_CGL_12_4345AA_CRGpc2_48H_FAE31760
17289	20170719_CGL_12_4345AA_CRGpc2_48H_FAE31760
8321	20170719_CGL_12_4345AA_CRGpc2_48H_FAE31760
1381	20170719_CGL_12_4345AA_CRGpc2_48H_FAE31760
18470	20170719_CGL_12_4345AA_CRGpc2_48H_FAE31760
548	20170719_CGL_12_4345AA_CRGpc2_48H_FAE31760
1176	20170719_CGL_12_4345AA_CRGpc2_48H_FAE31760
7077	20170719_CGL_12_4345AA_CRGpc2_48H_FAE31760
699	20170719_CGL_12_4345AA_CRGpc2_48H_FAE31760
29241	20170719_CGL_12_4345AA_CRGpc2_48H_FAE31760
826	20170719_CGL_12_4345AA_CRGpc2_48H_FAE31760
34917	20170719_CGL_12_4345AA_CRGpc2_48H_FAE31760
27	20170719_CGL_12_4345AA_CRGpc2_48H_FAE31760
3669	20170719_CGL_12_4345AA_CRGpc2_48H_FAE31760
721	20170719_CGL_12_4345AA_CRGpc2_48H_FAE31760
799	20170719_CGL_12_4345AA_CRGpc2_48H_FAE31760
13963	20170719_CGL_12_4345AA_CRGpc2_48H_FAE31760
12775	20170719_CGL_12_4345AA_CRGpc2_48H_FAE31760
997	20170719_CGL_12_4345AA_CRGpc2_48H_FAE31760
976	20170719_CGL_12_4345AA_CRGpc2_48H_FAE31760
1207	20170719_CGL_12_4345AA_CRGpc2_48H_FAE31760
25232	20170719_CGL_12_4345AA_CRGpc2_48H_FAE31760
1229	20170719_CGL_12_4345AA_CRGpc2_48H_FAE31760
838	20170719_CGL_12_4345AA_CRGpc2_48H_FAE31760
521	20170719_CGL_12_4345AA_CRGpc2_48H_FAE31760
946	20170719_CGL_12_4345AA_CRGpc2_48H_FAE31760
26083	20170719_CGL_12_4345AA_CRGpc2_48H_FAE31760
1465	20170719_CGL_12_4345AA_CRGpc2_48H_FAE31760
7781	20170719_CGL_12_4345AA_CRGpc2_48H_FAE31760
2289	20170719_CGL_12_4345AA_CRGpc2_48H_FAE31760
2310	20170719_CGL_12_4345AA_CRGpc2_48H_FAE31760
1035	20170719_CGL_12_4345AA_CRGpc2_48H_FAE31760
2635	20170719_CGL_12_4345AA_CRGpc2_48H_FAE31760
2276	20170719_CGL_12_4345AA_CRGpc2_48H_FAE31760
1013	20170719_CGL_12_4345AA_CRGpc2_48H_FAE31760
2801	20170719_CGL_12_4345AA_CRGpc2_48H_FAE31760
981	20170719_CGL_12_4345AA_CRGpc2_48H_FAE31760
2273	20170719_CGL_12_4345AA_CRGpc2_48H_FAE31760
2026	20170719_CGL_12_4345AA_CRGpc2_48H_FAE31760
28822	20170719_CGL_12_4345AA_CRGpc2_48H_FAE31760
23295	20170719_CGL_12_4345AA_CRGpc2_48H_FAE31760
28068	20170719_CGL_12_4345AA_CRGpc2_48H_FAE31760
5622	20170719_CGL_12_4345AA_CRGpc2_48H_FAE31760
2708	20170719_CGL_12_4345AA_CRGpc2_48H_FAE31760
8677	20170719_CGL_12_4345AA_CRGpc2_48H_FAE31760
586	20170719_CGL_12_4345AA_CRGpc2_48H_FAE31760
10257	20170719_CGL_12_4345AA_CRGpc2_48H_FAE31760
3174	20170719_CGL_12_4345AA_CRGpc2_48H_FAE31760
676	20170719_CGL_12_4345AA_CRGpc2_48H_FAE31760
9654	20170719_CGL_12_4345AA_CRGpc2_48H_FAE31760
2436	20170719_CGL_12_4345AA_CRGpc2_48H_FAE31760
542	20170719_CGL_12_4345AA_CRGpc2_48H_FAE31760
25743	20170719_CGL_12_4345AA_CRGpc2_48H_FAE31760
552	20170719_CGL_12_4345AA_CRGpc2_48H_FAE31760
634	20170719_CGL_12_4345AA_CRGpc2_48H_FAE31760
2209	20170719_CGL_12_4345AA_CRGpc2_48H_FAE31760
14799	20170719_CGL_12_4345AA_CRGpc2_48H_FAE31760
1523	20170719_CGL_12_4345AA_CRGpc2_48H_FAE31760
3754	20170719_CGL_12_4345AA_CRGpc2_48H_FAE31760
5465	20170719_CGL_12_4345AA_CRGpc2_48H_FAE31760
2718	20170719_CGL_12_4345AA_CRGpc2_48H_FAE31760
3030	20170719_CGL_12_4345AA_CRGpc2_48H_FAE31760
1479	20170719_CGL_12_4345AA_CRGpc2_48H_FAE31760
2131	20170719_CGL_12_4345AA_CRGpc2_48H_FAE31760
1715	20170719_CGL_12_4345AA_CRGpc2_48H_FAE31760
1248	20170719_CGL_12_4345AA_CRGpc2_48H_FAE31760
4941	20170719_CGL_12_4345AA_CRGpc2_48H_FAE31760
13468	20170719_CGL_12_4345AA_CRGpc2_48H_FAE31760
1168	20170719_CGL_12_4345AA_CRGpc2_48H_FAE31760
524	20170719_CGL_12_4345AA_CRGpc2_48H_FAE31760
3609	20170719_CGL_12_4345AA_CRGpc2_48H_FAE31760
1151	20170719_CGL_12_4345AA_CRGpc2_48H_FAE31760
806	20170719_CGL_12_4345AA_CRGpc2_48H_FAE31760
706	20170719_CGL_12_4345AA_CRGpc2_48H_FAE31760
1243	20170719_CGL_12_4345AA_CRGpc2_48H_FAE31760
559	20170719_CGL_12_4345AA_CRGpc2_48H_FAE31760
9258	20170719_CGL_12_4345AA_CRGpc2_48H_FAE31760
1034	20170719_CGL_12_4345AA_CRGpc2_48H_FAE31760
658	20170719_CGL_12_4345AA_CRGpc2_48H_FAE31760
1866	20170719_CGL_12_4345AA_CRGpc2_48H_FAE31760
11914	20170719_CGL_12_4345AA_CRGpc2_48H_FAE31760
3268	20170719_CGL_12_4345AA_CRGpc2_48H_FAE31760
486	20170719_CGL_12_4345AA_CRGpc2_48H_FAE31760
2635	20170719_CGL_12_4345AA_CRGpc2_48H_FAE31760
3027	20170719_CGL_12_4345AA_CRGpc2_48H_FAE31760
30103	20170719_CGL_12_4345AA_CRGpc2_48H_FAE31760
763	20170719_CGL_12_4345AA_CRGpc2_48H_FAE31760
1185	20170719_CGL_12_4345AA_CRGpc2_48H_FAE31760
822	20170719_CGL_12_4345AA_CRGpc2_48H_FAE31760
11283	20170719_CGL_12_4345AA_CRGpc2_48H_FAE31760
31153	20170719_CGL_12_4345AA_CRGpc2_48H_FAE31760
1671	20170719_CGL_12_4345AA_CRGpc2_48H_FAE31760
11009	20170719_CGL_12_4345AA_CRGpc2_48H_FAE31760
14268	20170719_CGL_12_4345AA_CRGpc2_48H_FAE31760
1121	20170719_CGL_12_4345AA_CRGpc2_48H_FAE31760
2091	20170719_CGL_12_4345AA_CRGpc2_48H_FAE31760
587	20170719_CGL_12_4345AA_CRGpc2_48H_FAE31760
3217	20170719_CGL_12_4345AA_CRGpc2_48H_FAE31760
3733	20170719_CGL_12_4345AA_CRGpc2_48H_FAE31760
1850	20170719_CGL_12_4345AA_CRGpc2_48H_FAE31760
3323	20170719_CGL_12_4345AA_CRGpc2_48H_FAE31760
685	20170719_CGL_12_4345AA_CRGpc2_48H_FAE31760
2046	20170719_CGL_12_4345AA_CRGpc2_48H_FAE31760
962	20170719_CGL_12_4345AA_CRGpc2_48H_FAE31760
595	20170719_CGL_12_4345AA_CRGpc2_48H_FAE31760
1998	20170719_CGL_12_4345AA_CRGpc2_48H_FAE31760
808	20170719_CGL_12_4345AA_CRGpc2_48H_FAE31760
2485	20170719_CGL_12_4345AA_CRGpc2_48H_FAE31760
1754	20170719_CGL_12_4345AA_CRGpc2_48H_FAE31760
12718	20170719_CGL_12_4345AA_CRGpc2_48H_FAE31760
7139	20170719_CGL_12_4345AA_CRGpc2_48H_FAE31760
2197	20170719_CGL_12_4345AA_CRGpc2_48H_FAE31760
840	20170719_CGL_12_4345AA_CRGpc2_48H_FAE31760
2226	20170719_CGL_12_4345AA_CRGpc2_48H_FAE31760
856	20170719_CGL_12_4345AA_CRGpc2_48H_FAE31760
10530	20170719_CGL_12_4345AA_CRGpc2_48H_FAE31760
698	20170719_CGL_12_4345AA_CRGpc2_48H_FAE31760
8627	20170719_CGL_12_4345AA_CRGpc2_48H_FAE31760
656	20170719_CGL_12_4345AA_CRGpc2_48H_FAE31760
1170	20170719_CGL_12_4345AA_CRGpc2_48H_FAE31760
1680	20170719_CGL_12_4345AA_CRGpc2_48H_FAE31760
2648	20170719_CGL_12_4345AA_CRGpc2_48H_FAE31760
7142	20170719_CGL_12_4345AA_CRGpc2_48H_FAE31760
2458	20170719_CGL_12_4345AA_CRGpc2_48H_FAE31760
520	20170719_CGL_12_4345AA_CRGpc2_48H_FAE31760
10446	20170719_CGL_12_4345AA_CRGpc2_48H_FAE31760
607	20170719_CGL_12_4345AA_CRGpc2_48H_FAE31760
743	20170719_CGL_12_4345AA_CRGpc2_48H_FAE31760
699	20170719_CGL_12_4345AA_CRGpc2_48H_FAE31760
1471	20170719_CGL_12_4345AA_CRGpc2_48H_FAE31760
563	20170719_CGL_12_4345AA_CRGpc2_48H_FAE31760
8777	20170719_CGL_12_4345AA_CRGpc2_48H_FAE31760
1497	20170719_CGL_12_4345AA_CRGpc2_48H_FAE31760
1217	20170719_CGL_12_4345AA_CRGpc2_48H_FAE31760
811	20170719_CGL_12_4345AA_CRGpc2_48H_FAE31760
8897	20170719_CGL_12_4345AA_CRGpc2_48H_FAE31760
808	20170719_CGL_12_4345AA_CRGpc2_48H_FAE31760
16754	20170719_CGL_12_4345AA_CRGpc2_48H_FAE31760
920	20170719_CGL_12_4345AA_CRGpc2_48H_FAE31760
23665	20170719_CGL_12_4345AA_CRGpc2_48H_FAE31760
667	20170719_CGL_12_4345AA_CRGpc2_48H_FAE31760
11769	20170719_CGL_12_4345AA_CRGpc2_48H_FAE31760
831	20170719_CGL_12_4345AA_CRGpc2_48H_FAE31760
818	20170719_CGL_12_4345AA_CRGpc2_48H_FAE31760
1272	20170719_CGL_12_4345AA_CRGpc2_48H_FAE31760
2856	20170719_CGL_12_4345AA_CRGpc2_48H_FAE31760
1754	20170719_CGL_12_4345AA_CRGpc2_48H_FAE31760
1551	20170719_CGL_12_4345AA_CRGpc2_48H_FAE31760
7398	20170719_CGL_12_4345AA_CRGpc2_48H_FAE31760
2611	20170719_CGL_12_4345AA_CRGpc2_48H_FAE31760
5848	20170719_CGL_12_4345AA_CRGpc2_48H_FAE31760
5408	20170719_CGL_12_4345AA_CRGpc2_48H_FAE31760
1841	20170719_CGL_12_4345AA_CRGpc2_48H_FAE31760
907	20170719_CGL_12_4345AA_CRGpc2_48H_FAE31760
1381	20170719_CGL_12_4345AA_CRGpc2_48H_FAE31760
32667	20170719_CGL_12_4345AA_CRGpc2_48H_FAE31760
4417	20170719_CGL_12_4345AA_CRGpc2_48H_FAE31760
625	20170719_CGL_12_4345AA_CRGpc2_48H_FAE31760
48432	20170719_CGL_12_4345AA_CRGpc2_48H_FAE31760
1174	20170719_CGL_12_4345AA_CRGpc2_48H_FAE31760
661	20170719_CGL_12_4345AA_CRGpc2_48H_FAE31760
1614	20170719_CGL_12_4345AA_CRGpc2_48H_FAE31760
1527	20170719_CGL_12_4345AA_CRGpc2_48H_FAE31760
2802	20170719_CGL_12_4345AA_CRGpc2_48H_FAE31760
722	20170719_CGL_12_4345AA_CRGpc2_48H_FAE31760
14171	20170719_CGL_12_4345AA_CRGpc2_48H_FAE31760
2633	20170719_CGL_12_4345AA_CRGpc2_48H_FAE31760
2529	20170719_CGL_12_4345AA_CRGpc2_48H_FAE31760
802	20170719_CGL_12_4345AA_CRGpc2_48H_FAE31760
28010	20170719_CGL_12_4345AA_CRGpc2_48H_FAE31760
1107	20170719_CGL_12_4345AA_CRGpc2_48H_FAE31760
9439	20170719_CGL_12_4345AA_CRGpc2_48H_FAE31760
2162	20170719_CGL_12_4345AA_CRGpc2_48H_FAE31760
29593	20170719_CGL_12_4345AA_CRGpc2_48H_FAE31760
4465	20170719_CGL_12_4345AA_CRGpc2_48H_FAE31760
60523	20170719_CGL_12_4345AA_CRGpc2_48H_FAE31760
841	20170719_CGL_12_4345AA_CRGpc2_48H_FAE31760
839	20170719_CGL_12_4345AA_CRGpc2_48H_FAE31760
7620	20170719_CGL_12_4345AA_CRGpc2_48H_FAE31760
1897	20170719_CGL_12_4345AA_CRGpc2_48H_FAE31760
5651	20170719_CGL_12_4345AA_CRGpc2_48H_FAE31760
3925	20170719_CGL_12_4345AA_CRGpc2_48H_FAE31760
2403	20170719_CGL_12_4345AA_CRGpc2_48H_FAE31760
908	20170719_CGL_12_4345AA_CRGpc2_48H_FAE31760
3514	20170719_CGL_12_4345AA_CRGpc2_48H_FAE31760
18504	20170719_CGL_12_4345AA_CRGpc2_48H_FAE31760
64977	20170719_CGL_12_4345AA_CRGpc2_48H_FAE31760
1044	20170719_CGL_12_4345AA_CRGpc2_48H_FAE31760
978	20170719_CGL_12_4345AA_CRGpc2_48H_FAE31760
2013	20170719_CGL_12_4345AA_CRGpc2_48H_FAE31760
539	20170719_CGL_12_4345AA_CRGpc2_48H_FAE31760
1466	20170719_CGL_12_4345AA_CRGpc2_48H_FAE31760
2564	20170719_CGL_12_4345AA_CRGpc2_48H_FAE31760
20473	20170719_CGL_12_4345AA_CRGpc2_48H_FAE31760
3096	20170719_CGL_12_4345AA_CRGpc2_48H_FAE31760
24561	20170719_CGL_12_4345AA_CRGpc2_48H_FAE31760
1026	20170719_CGL_12_4345AA_CRGpc2_48H_FAE31760
37124	20170719_CGL_12_4345AA_CRGpc2_48H_FAE31760
678	20170719_CGL_12_4345AA_CRGpc2_48H_FAE31760
935	20170719_CGL_12_4345AA_CRGpc2_48H_FAE31760
1180	20170719_CGL_12_4345AA_CRGpc2_48H_FAE31760
4138	20170719_CGL_12_4345AA_CRGpc2_48H_FAE31760
640	20170719_CGL_12_4345AA_CRGpc2_48H_FAE31760
53726	20170719_CGL_12_4345AA_CRGpc2_48H_FAE31760
4230	20170719_CGL_12_4345AA_CRGpc2_48H_FAE31760
1977	20170719_CGL_12_4345AA_CRGpc2_48H_FAE31760
670	20170719_CGL_12_4345AA_CRGpc2_48H_FAE31760
1537	20170719_CGL_12_4345AA_CRGpc2_48H_FAE31760
911	20170719_CGL_12_4345AA_CRGpc2_48H_FAE31760
1152	20170719_CGL_12_4345AA_CRGpc2_48H_FAE31760
1908	20170719_CGL_12_4345AA_CRGpc2_48H_FAE31760
13986	20170719_CGL_12_4345AA_CRGpc2_48H_FAE31760
1588	20170719_CGL_12_4345AA_CRGpc2_48H_FAE31760
3873	20170719_CGL_12_4345AA_CRGpc2_48H_FAE31760
5579	20170719_CGL_12_4345AA_CRGpc2_48H_FAE31760
611	20170719_CGL_12_4345AA_CRGpc2_48H_FAE31760
2167	20170719_CGL_12_4345AA_CRGpc2_48H_FAE31760
17451	20170719_CGL_12_4345AA_CRGpc2_48H_FAE31760
10346	20170719_CGL_12_4345AA_CRGpc2_48H_FAE31760
7750	20170719_CGL_12_4345AA_CRGpc2_48H_FAE31760
1030	20170719_CGL_12_4345AA_CRGpc2_48H_FAE31760
647	20170719_CGL_12_4345AA_CRGpc2_48H_FAE31760
3080	20170719_CGL_12_4345AA_CRGpc2_48H_FAE31760
3520	20170719_CGL_12_4345AA_CRGpc2_48H_FAE31760
680	20170719_CGL_12_4345AA_CRGpc2_48H_FAE31760
2589	20170719_CGL_12_4345AA_CRGpc2_48H_FAE31760
12871	20170719_CGL_12_4345AA_CRGpc2_48H_FAE31760
7769	20170719_CGL_12_4345AA_CRGpc2_48H_FAE31760
4260	20170719_CGL_12_4345AA_CRGpc2_48H_FAE31760
595	20170719_CGL_12_4345AA_CRGpc2_48H_FAE31760
706	20170719_CGL_12_4345AA_CRGpc2_48H_FAE31760
2506	20170719_CGL_12_4345AA_CRGpc2_48H_FAE31760
26866	20170719_CGL_12_4345AA_CRGpc2_48H_FAE31760
627	20170719_CGL_12_4345AA_CRGpc2_48H_FAE31760
780	20170719_CGL_12_4345AA_CRGpc2_48H_FAE31760
990	20170719_CGL_12_4345AA_CRGpc2_48H_FAE31760
12680	20170719_CGL_12_4345AA_CRGpc2_48H_FAE31760
3231	20170719_CGL_12_4345AA_CRGpc2_48H_FAE31760
15976	20170719_CGL_12_4345AA_CRGpc2_48H_FAE31760
2652	20170719_CGL_12_4345AA_CRGpc2_48H_FAE31760
233	20170719_CGL_12_4345AA_CRGpc2_48H_FAE31760
879	20170719_CGL_12_4345AA_CRGpc2_48H_FAE31760
741	20170719_CGL_12_4345AA_CRGpc2_48H_FAE31760
960	20170719_CGL_12_4345AA_CRGpc2_48H_FAE31760
560	20170719_CGL_12_4345AA_CRGpc2_48H_FAE31760
17672	20170719_CGL_12_4345AA_CRGpc2_48H_FAE31760
8479	20170719_CGL_12_4345AA_CRGpc2_48H_FAE31760
331	20170719_CGL_12_4345AA_CRGpc2_48H_FAE31760
1649	20170719_CGL_12_4345AA_CRGpc2_48H_FAE31760
27648	20170719_CGL_12_4345AA_CRGpc2_48H_FAE31760
6579	20170719_CGL_12_4345AA_CRGpc2_48H_FAE31760
72	20170719_CGL_12_4345AA_CRGpc2_48H_FAE31760
7912	20170719_CGL_12_4345AA_CRGpc2_48H_FAE31760
2161	20170719_CGL_12_4345AA_CRGpc2_48H_FAE31760
15899	20170719_CGL_12_4345AA_CRGpc2_48H_FAE31760
7332	20170719_CGL_12_4345AA_CRGpc2_48H_FAE31760
691	20170719_CGL_12_4345AA_CRGpc2_48H_FAE31760
17884	20170719_CGL_12_4345AA_CRGpc2_48H_FAE31760
27120	20170719_CGL_12_4345AA_CRGpc2_48H_FAE31760
2675	20170719_CGL_12_4345AA_CRGpc2_48H_FAE31760
29055	20170719_CGL_12_4345AA_CRGpc2_48H_FAE31760
13390	20170719_CGL_12_4345AA_CRGpc2_48H_FAE31760
1002	20170719_CGL_12_4345AA_CRGpc2_48H_FAE31760
3813	20170719_CGL_12_4345AA_CRGpc2_48H_FAE31760
1542	20170719_CGL_12_4345AA_CRGpc2_48H_FAE31760
2613	20170719_CGL_12_4345AA_CRGpc2_48H_FAE31760
3855	20170719_CGL_12_4345AA_CRGpc2_48H_FAE31760
890	20170719_CGL_12_4345AA_CRGpc2_48H_FAE31760
1497	20170719_CGL_12_4345AA_CRGpc2_48H_FAE31760
1131	20170719_CGL_12_4345AA_CRGpc2_48H_FAE31760
2104	20170719_CGL_12_4345AA_CRGpc2_48H_FAE31760
1420	20170719_CGL_12_4345AA_CRGpc2_48H_FAE31760
652	20170719_CGL_12_4345AA_CRGpc2_48H_FAE31760
601	20170719_CGL_12_4345AA_CRGpc2_48H_FAE31760
6138	20170719_CGL_12_4345AA_CRGpc2_48H_FAE31760
9250	20170719_CGL_12_4345AA_CRGpc2_48H_FAE31760
2066	20170719_CGL_12_4345AA_CRGpc2_48H_FAE31760
22035	20170719_CGL_12_4345AA_CRGpc2_48H_FAE31760
8287	20170719_CGL_12_4345AA_CRGpc2_48H_FAE31760
1771	20170719_CGL_12_4345AA_CRGpc2_48H_FAE31760
1111	20170719_CGL_12_4345AA_CRGpc2_48H_FAE31760
611	20170719_CGL_12_4345AA_CRGpc2_48H_FAE31760
15623	20170719_CGL_12_4345AA_CRGpc2_48H_FAE31760
1365	20170719_CGL_12_4345AA_CRGpc2_48H_FAE31760
11980	20170719_CGL_12_4345AA_CRGpc2_48H_FAE31760
14958	20170719_CGL_12_4345AA_CRGpc2_48H_FAE31760
930	20170719_CGL_12_4345AA_CRGpc2_48H_FAE31760
27203	20170719_CGL_12_4345AA_CRGpc2_48H_FAE31760
17252	20170719_CGL_12_4345AA_CRGpc2_48H_FAE31760
55069	20170719_CGL_12_4345AA_CRGpc2_48H_FAE31760
1347	20170719_CGL_12_4345AA_CRGpc2_48H_FAE31760
3605	20170719_CGL_12_4345AA_CRGpc2_48H_FAE31760
2131	20170719_CGL_12_4345AA_CRGpc2_48H_FAE31760
18098	20170719_CGL_12_4345AA_CRGpc2_48H_FAE31760
1237	20170719_CGL_12_4345AA_CRGpc2_48H_FAE31760
1350	20170719_CGL_12_4345AA_CRGpc2_48H_FAE31760
512	20170719_CGL_12_4345AA_CRGpc2_48H_FAE31760
1010	20170719_CGL_12_4345AA_CRGpc2_48H_FAE31760
11579	20170719_CGL_12_4345AA_CRGpc2_48H_FAE31760
1596	20170719_CGL_12_4345AA_CRGpc2_48H_FAE31760
3568	20170719_CGL_12_4345AA_CRGpc2_48H_FAE31760
2217	20170719_CGL_12_4345AA_CRGpc2_48H_FAE31760
24341	20170719_CGL_12_4345AA_CRGpc2_48H_FAE31760
1508	20170719_CGL_12_4345AA_CRGpc2_48H_FAE31760
6441	20170719_CGL_12_4345AA_CRGpc2_48H_FAE31760
1034	20170719_CGL_12_4345AA_CRGpc2_48H_FAE31760
675	20170719_CGL_12_4345AA_CRGpc2_48H_FAE31760
1171	20170719_CGL_12_4345AA_CRGpc2_48H_FAE31760
5486	20170719_CGL_12_4345AA_CRGpc2_48H_FAE31760
960	20170719_CGL_12_4345AA_CRGpc2_48H_FAE31760
659	20170719_CGL_12_4345AA_CRGpc2_48H_FAE31760
1114	20170719_CGL_12_4345AA_CRGpc2_48H_FAE31760
29910	20170719_CGL_12_4345AA_CRGpc2_48H_FAE31760
18460	20170719_CGL_12_4345AA_CRGpc2_48H_FAE31760
1636	20170719_CGL_12_4345AA_CRGpc2_48H_FAE31760
496	20170719_CGL_12_4345AA_CRGpc2_48H_FAE31760
1304	20170719_CGL_12_4345AA_CRGpc2_48H_FAE31760
1348	20170719_CGL_12_4345AA_CRGpc2_48H_FAE31760
1093	20170719_CGL_12_4345AA_CRGpc2_48H_FAE31760
1110	20170719_CGL_12_4345AA_CRGpc2_48H_FAE31760
5224	20170719_CGL_12_4345AA_CRGpc2_48H_FAE31760
14276	20170719_CGL_12_4345AA_CRGpc2_48H_FAE31760
282	20170719_CGL_12_4345AA_CRGpc2_48H_FAE31760
1007	20170719_CGL_12_4345AA_CRGpc2_48H_FAE31760
6180	20170719_CGL_12_4345AA_CRGpc2_48H_FAE31760
2114	20170719_CGL_12_4345AA_CRGpc2_48H_FAE31760
1728	20170719_CGL_12_4345AA_CRGpc2_48H_FAE31760
827	20170719_CGL_12_4345AA_CRGpc2_48H_FAE31760
724	20170719_CGL_12_4345AA_CRGpc2_48H_FAE31760
589	20170719_CGL_12_4345AA_CRGpc2_48H_FAE31760
14890	20170719_CGL_12_4345AA_CRGpc2_48H_FAE31760
835	20170719_CGL_12_4345AA_CRGpc2_48H_FAE31760
1925	20170719_CGL_12_4345AA_CRGpc2_48H_FAE31760
1240	20170719_CGL_12_4345AA_CRGpc2_48H_FAE31760
1192	20170719_CGL_12_4345AA_CRGpc2_48H_FAE31760
1118	20170719_CGL_12_4345AA_CRGpc2_48H_FAE31760
1514	20170719_CGL_12_4345AA_CRGpc2_48H_FAE31760
498	20170719_CGL_12_4345AA_CRGpc2_48H_FAE31760
564	20170719_CGL_12_4345AA_CRGpc2_48H_FAE31760
580	20170719_CGL_12_4345AA_CRGpc2_48H_FAE31760
786	20170719_CGL_12_4345AA_CRGpc2_48H_FAE31760
21251	20170719_CGL_12_4345AA_CRGpc2_48H_FAE31760
8730	20170719_CGL_12_4345AA_CRGpc2_48H_FAE31760
962	20170719_CGL_12_4345AA_CRGpc2_48H_FAE31760
611	20170719_CGL_12_4345AA_CRGpc2_48H_FAE31760
752	20170719_CGL_12_4345AA_CRGpc2_48H_FAE31760
583	20170719_CGL_12_4345AA_CRGpc2_48H_FAE31760
21862	20170719_CGL_12_4345AA_CRGpc2_48H_FAE31760
1020	20170719_CGL_12_4345AA_CRGpc2_48H_FAE31760
659	20170719_CGL_12_4345AA_CRGpc2_48H_FAE31760
2104	20170719_CGL_12_4345AA_CRGpc2_48H_FAE31760
1612	20170719_CGL_12_4345AA_CRGpc2_48H_FAE31760
15298	20170719_CGL_12_4345AA_CRGpc2_48H_FAE31760
1008	20170719_CGL_12_4345AA_CRGpc2_48H_FAE31760
5040	20170719_CGL_12_4345AA_CRGpc2_48H_FAE31760
525	20170719_CGL_12_4345AA_CRGpc2_48H_FAE31760
1670	20170719_CGL_12_4345AA_CRGpc2_48H_FAE31760
2802	20170719_CGL_12_4345AA_CRGpc2_48H_FAE31760
556	20170719_CGL_12_4345AA_CRGpc2_48H_FAE31760
4453	20170719_CGL_12_4345AA_CRGpc2_48H_FAE31760
516	20170719_CGL_12_4345AA_CRGpc2_48H_FAE31760
11848	20170719_CGL_12_4345AA_CRGpc2_48H_FAE31760
2215	20170719_CGL_12_4345AA_CRGpc2_48H_FAE31760
6030	20170719_CGL_12_4345AA_CRGpc2_48H_FAE31760
1462	20170719_CGL_12_4345AA_CRGpc2_48H_FAE31760
588	20170719_CGL_12_4345AA_CRGpc2_48H_FAE31760
1399	20170719_CGL_12_4345AA_CRGpc2_48H_FAE31760
1062	20170719_CGL_12_4345AA_CRGpc2_48H_FAE31760
2550	20170719_CGL_12_4345AA_CRGpc2_48H_FAE31760
1860	20170719_CGL_12_4345AA_CRGpc2_48H_FAE31760
12589	20170719_CGL_12_4345AA_CRGpc2_48H_FAE31760
9121	20170719_CGL_12_4345AA_CRGpc2_48H_FAE31760
10972	20170719_CGL_12_4345AA_CRGpc2_48H_FAE31760
785	20170719_CGL_12_4345AA_CRGpc2_48H_FAE31760
499	20170719_CGL_12_4345AA_CRGpc2_48H_FAE31760
2666	20170719_CGL_12_4345AA_CRGpc2_48H_FAE31760
1834	20170719_CGL_12_4345AA_CRGpc2_48H_FAE31760
3453	20170719_CGL_12_4345AA_CRGpc2_48H_FAE31760
17340	20170719_CGL_12_4345AA_CRGpc2_48H_FAE31760
1534	20170719_CGL_12_4345AA_CRGpc2_48H_FAE31760
6666	20170719_CGL_12_4345AA_CRGpc2_48H_FAE31760
2723	20170719_CGL_12_4345AA_CRGpc2_48H_FAE31760
11370	20170719_CGL_12_4345AA_CRGpc2_48H_FAE31760
862	20170719_CGL_12_4345AA_CRGpc2_48H_FAE31760
13198	20170719_CGL_12_4345AA_CRGpc2_48H_FAE31760
10018	20170719_CGL_12_4345AA_CRGpc2_48H_FAE31760
662	20170719_CGL_12_4345AA_CRGpc2_48H_FAE31760
1231	20170719_CGL_12_4345AA_CRGpc2_48H_FAE31760
633	20170719_CGL_12_4345AA_CRGpc2_48H_FAE31760
4139	20170719_CGL_12_4345AA_CRGpc2_48H_FAE31760
1197	20170719_CGL_12_4345AA_CRGpc2_48H_FAE31760
1346	20170719_CGL_12_4345AA_CRGpc2_48H_FAE31760
757	20170719_CGL_12_4345AA_CRGpc2_48H_FAE31760
53752	20170719_CGL_12_4345AA_CRGpc2_48H_FAE31760
1704	20170719_CGL_12_4345AA_CRGpc2_48H_FAE31760
1177	20170719_CGL_12_4345AA_CRGpc2_48H_FAE31760
20170	20170719_CGL_12_4345AA_CRGpc2_48H_FAE31760
556	20170719_CGL_12_4345AA_CRGpc2_48H_FAE31760
24208	20170719_CGL_12_4345AA_CRGpc2_48H_FAE31760
944	20170719_CGL_12_4345AA_CRGpc2_48H_FAE31760
6167	20170719_CGL_12_4345AA_CRGpc2_48H_FAE31760
1277	20170719_CGL_12_4345AA_CRGpc2_48H_FAE31760
4610	20170719_CGL_12_4345AA_CRGpc2_48H_FAE31760
6725	20170719_CGL_12_4345AA_CRGpc2_48H_FAE31760
10135	20170719_CGL_12_4345AA_CRGpc2_48H_FAE31760
549	20170719_CGL_12_4345AA_CRGpc2_48H_FAE31760
756	20170719_CGL_12_4345AA_CRGpc2_48H_FAE31760
16858	20170719_CGL_12_4345AA_CRGpc2_48H_FAE31760
1202	20170719_CGL_12_4345AA_CRGpc2_48H_FAE31760
513	20170719_CGL_12_4345AA_CRGpc2_48H_FAE31760
39681	20170719_CGL_12_4345AA_CRGpc2_48H_FAE31760
2302	20170719_CGL_12_4345AA_CRGpc2_48H_FAE31760
10183	20170719_CGL_12_4345AA_CRGpc2_48H_FAE31760
6012	20170719_CGL_12_4345AA_CRGpc2_48H_FAE31760
726	20170719_CGL_12_4345AA_CRGpc2_48H_FAE31760
697	20170719_CGL_12_4345AA_CRGpc2_48H_FAE31760
917	20170719_CGL_12_4345AA_CRGpc2_48H_FAE31760
5828	20170719_CGL_12_4345AA_CRGpc2_48H_FAE31760
1076	20170719_CGL_12_4345AA_CRGpc2_48H_FAE31760
582	20170719_CGL_12_4345AA_CRGpc2_48H_FAE31760
2407	20170719_CGL_12_4345AA_CRGpc2_48H_FAE31760
2934	20170719_CGL_12_4345AA_CRGpc2_48H_FAE31760
10407	20170719_CGL_12_4345AA_CRGpc2_48H_FAE31760
2135	20170719_CGL_12_4345AA_CRGpc2_48H_FAE31760
432	20170719_CGL_12_4345AA_CRGpc2_48H_FAE31760
14774	20170719_CGL_12_4345AA_CRGpc2_48H_FAE31760
1951	20170719_CGL_12_4345AA_CRGpc2_48H_FAE31760
4243	20170719_CGL_12_4345AA_CRGpc2_48H_FAE31760
26850	20170719_CGL_12_4345AA_CRGpc2_48H_FAE31760
675	20170719_CGL_12_4345AA_CRGpc2_48H_FAE31760
12317	20170719_CGL_12_4345AA_CRGpc2_48H_FAE31760
778	20170719_CGL_12_4345AA_CRGpc2_48H_FAE31760
50658	20170719_CGL_12_4345AA_CRGpc2_48H_FAE31760
1009	20170719_CGL_12_4345AA_CRGpc2_48H_FAE31760
9190	20170719_CGL_12_4345AA_CRGpc2_48H_FAE31760
6252	20170719_CGL_12_4345AA_CRGpc2_48H_FAE31760
1342	20170719_CGL_12_4345AA_CRGpc2_48H_FAE31760
899	20170719_CGL_12_4345AA_CRGpc2_48H_FAE31760
1357	20170719_CGL_12_4345AA_CRGpc2_48H_FAE31760
21824	20170719_CGL_12_4345AA_CRGpc2_48H_FAE31760
12074	20170719_CGL_12_4345AA_CRGpc2_48H_FAE31760
456	20170719_CGL_12_4345AA_CRGpc2_48H_FAE31760
5010	20170719_CGL_12_4345AA_CRGpc2_48H_FAE31760
14846	20170719_CGL_12_4345AA_CRGpc2_48H_FAE31760
18525	20170719_CGL_12_4345AA_CRGpc2_48H_FAE31760
882	20170719_CGL_12_4345AA_CRGpc2_48H_FAE31760
3488	20170719_CGL_12_4345AA_CRGpc2_48H_FAE31760
21208	20170719_CGL_12_4345AA_CRGpc2_48H_FAE31760
546	20170719_CGL_12_4345AA_CRGpc2_48H_FAE31760
4231	20170719_CGL_12_4345AA_CRGpc2_48H_FAE31760
15520	20170719_CGL_12_4345AA_CRGpc2_48H_FAE31760
19501	20170719_CGL_12_4345AA_CRGpc2_48H_FAE31760
466	20170719_CGL_12_4345AA_CRGpc2_48H_FAE31760
2459	20170719_CGL_12_4345AA_CRGpc2_48H_FAE31760
9274	20170719_CGL_12_4345AA_CRGpc2_48H_FAE31760
23139	20170719_CGL_12_4345AA_CRGpc2_48H_FAE31760
2902	20170719_CGL_12_4345AA_CRGpc2_48H_FAE31760
2247	20170719_CGL_12_4345AA_CRGpc2_48H_FAE31760
4991	20170719_CGL_12_4345AA_CRGpc2_48H_FAE31760
135	20170719_CGL_12_4345AA_CRGpc2_48H_FAE31760
17365	20170719_CGL_12_4345AA_CRGpc2_48H_FAE31760
3713	20170719_CGL_12_4345AA_CRGpc2_48H_FAE31760
5515	20170719_CGL_12_4345AA_CRGpc2_48H_FAE31760
1348	20170719_CGL_12_4345AA_CRGpc2_48H_FAE31760
8440	20170719_CGL_12_4345AA_CRGpc2_48H_FAE31760
651	20170719_CGL_12_4345AA_CRGpc2_48H_FAE31760
22369	20170719_CGL_12_4345AA_CRGpc2_48H_FAE31760
3180	20170719_CGL_12_4345AA_CRGpc2_48H_FAE31760
816	20170719_CGL_12_4345AA_CRGpc2_48H_FAE31760
145	20170719_CGL_12_4345AA_CRGpc2_48H_FAE31760
18844	20170719_CGL_12_4345AA_CRGpc2_48H_FAE31760
6548	20170719_CGL_12_4345AA_CRGpc2_48H_FAE31760
1774	20170719_CGL_12_4345AA_CRGpc2_48H_FAE31760
3893	20170719_CGL_12_4345AA_CRGpc2_48H_FAE31760
1259	20170719_CGL_12_4345AA_CRGpc2_48H_FAE31760
2143	20170719_CGL_12_4345AA_CRGpc2_48H_FAE31760
1087	20170719_CGL_12_4345AA_CRGpc2_48H_FAE31760
525	20170719_CGL_12_4345AA_CRGpc2_48H_FAE31760
4518	20170719_CGL_12_4345AA_CRGpc2_48H_FAE31760
606	20170719_CGL_12_4345AA_CRGpc2_48H_FAE31760
2837	20170719_CGL_12_4345AA_CRGpc2_48H_FAE31760
3665	20170719_CGL_12_4345AA_CRGpc2_48H_FAE31760
31660	20170719_CGL_12_4345AA_CRGpc2_48H_FAE31760
1714	20170719_CGL_12_4345AA_CRGpc2_48H_FAE31760
2140	20170719_CGL_12_4345AA_CRGpc2_48H_FAE31760
4802	20170719_CGL_12_4345AA_CRGpc2_48H_FAE31760
961	20170719_CGL_12_4345AA_CRGpc2_48H_FAE31760
5961	20170719_CGL_12_4345AA_CRGpc2_48H_FAE31760
452	20170719_CGL_12_4345AA_CRGpc2_48H_FAE31760
2566	20170719_CGL_12_4345AA_CRGpc2_48H_FAE31760
469	20170719_CGL_12_4345AA_CRGpc2_48H_FAE31760
1600	20170719_CGL_12_4345AA_CRGpc2_48H_FAE31760
6767	20170719_CGL_12_4345AA_CRGpc2_48H_FAE31760
1617	20170719_CGL_12_4345AA_CRGpc2_48H_FAE31760
45924	20170719_CGL_12_4345AA_CRGpc2_48H_FAE31760
4506	20170719_CGL_12_4345AA_CRGpc2_48H_FAE31760
1407	20170719_CGL_12_4345AA_CRGpc2_48H_FAE31760
6133	20170719_CGL_12_4345AA_CRGpc2_48H_FAE31760
614	20170719_CGL_12_4345AA_CRGpc2_48H_FAE31760
992	20170719_CGL_12_4345AA_CRGpc2_48H_FAE31760
20553	20170719_CGL_12_4345AA_CRGpc2_48H_FAE31760
1177	20170719_CGL_12_4345AA_CRGpc2_48H_FAE31760
1843	20170719_CGL_12_4345AA_CRGpc2_48H_FAE31760
7803	20170719_CGL_12_4345AA_CRGpc2_48H_FAE31760
728	20170719_CGL_12_4345AA_CRGpc2_48H_FAE31760
1148	20170719_CGL_12_4345AA_CRGpc2_48H_FAE31760
4157	20170719_CGL_12_4345AA_CRGpc2_48H_FAE31760
28376	20170719_CGL_12_4345AA_CRGpc2_48H_FAE31760
348	20170719_CGL_12_4345AA_CRGpc2_48H_FAE31760
2388	20170719_CGL_12_4345AA_CRGpc2_48H_FAE31760
706	20170719_CGL_12_4345AA_CRGpc2_48H_FAE31760
1112	20170719_CGL_12_4345AA_CRGpc2_48H_FAE31760
5045	20170719_CGL_12_4345AA_CRGpc2_48H_FAE31760
613	20170719_CGL_12_4345AA_CRGpc2_48H_FAE31760
6941	20170719_CGL_12_4345AA_CRGpc2_48H_FAE31760
3604	20170719_CGL_12_4345AA_CRGpc2_48H_FAE31760
1878	20170719_CGL_12_4345AA_CRGpc2_48H_FAE31760
36909	20170719_CGL_12_4345AA_CRGpc2_48H_FAE31760
4828	20170719_CGL_12_4345AA_CRGpc2_48H_FAE31760
12683	20170719_CGL_12_4345AA_CRGpc2_48H_FAE31760
10599	20170719_CGL_12_4345AA_CRGpc2_48H_FAE31760
14732	20170719_CGL_12_4345AA_CRGpc2_48H_FAE31760
1618	20170719_CGL_12_4345AA_CRGpc2_48H_FAE31760
1423	20170719_CGL_12_4345AA_CRGpc2_48H_FAE31760
12636	20170719_CGL_12_4345AA_CRGpc2_48H_FAE31760
1346	20170719_CGL_12_4345AA_CRGpc2_48H_FAE31760
19222	20170719_CGL_12_4345AA_CRGpc2_48H_FAE31760
7579	20170719_CGL_12_4345AA_CRGpc2_48H_FAE31760
3275	20170719_CGL_12_4345AA_CRGpc2_48H_FAE31760
1283	20170719_CGL_12_4345AA_CRGpc2_48H_FAE31760
5459	20170719_CGL_12_4345AA_CRGpc2_48H_FAE31760
913	20170719_CGL_12_4345AA_CRGpc2_48H_FAE31760
2789	20170719_CGL_12_4345AA_CRGpc2_48H_FAE31760
1292	20170719_CGL_12_4345AA_CRGpc2_48H_FAE31760
1451	20170719_CGL_12_4345AA_CRGpc2_48H_FAE31760
629	20170719_CGL_12_4345AA_CRGpc2_48H_FAE31760
4510	20170719_CGL_12_4345AA_CRGpc2_48H_FAE31760
962	20170719_CGL_12_4345AA_CRGpc2_48H_FAE31760
721	20170719_CGL_12_4345AA_CRGpc2_48H_FAE31760
212	20170719_CGL_12_4345AA_CRGpc2_48H_FAE31760
8456	20170719_CGL_12_4345AA_CRGpc2_48H_FAE31760
1241	20170719_CGL_12_4345AA_CRGpc2_48H_FAE31760
1381	20170719_CGL_12_4345AA_CRGpc2_48H_FAE31760
1234	20170719_CGL_12_4345AA_CRGpc2_48H_FAE31760
4204	20170719_CGL_12_4345AA_CRGpc2_48H_FAE31760
19018	20170719_CGL_12_4345AA_CRGpc2_48H_FAE31760
1365	20170719_CGL_12_4345AA_CRGpc2_48H_FAE31760
2269	20170719_CGL_12_4345AA_CRGpc2_48H_FAE31760
2863	20170719_CGL_12_4345AA_CRGpc2_48H_FAE31760
15632	20170719_CGL_12_4345AA_CRGpc2_48H_FAE31760
6979	20170719_CGL_12_4345AA_CRGpc2_48H_FAE31760
433	20170719_CGL_12_4345AA_CRGpc2_48H_FAE31760
2959	20170719_CGL_12_4345AA_CRGpc2_48H_FAE31760
2039	20170719_CGL_12_4345AA_CRGpc2_48H_FAE31760
7097	20170719_CGL_12_4345AA_CRGpc2_48H_FAE31760
1662	20170719_CGL_12_4345AA_CRGpc2_48H_FAE31760
143	20170719_CGL_12_4345AA_CRGpc2_48H_FAE31760
2434	20170719_CGL_12_4345AA_CRGpc2_48H_FAE31760
1378	20170719_CGL_12_4345AA_CRGpc2_48H_FAE31760
22605	20170719_CGL_12_4345AA_CRGpc2_48H_FAE31760
1331	20170719_CGL_12_4345AA_CRGpc2_48H_FAE31760
1106	20170719_CGL_12_4345AA_CRGpc2_48H_FAE31760
1313	20170719_CGL_12_4345AA_CRGpc2_48H_FAE31760
37729	20170719_CGL_12_4345AA_CRGpc2_48H_FAE31760
1500	20170719_CGL_12_4345AA_CRGpc2_48H_FAE31760
1607	20170719_CGL_12_4345AA_CRGpc2_48H_FAE31760
715	20170719_CGL_12_4345AA_CRGpc2_48H_FAE31760
2445	20170719_CGL_12_4345AA_CRGpc2_48H_FAE31760
8244	20170719_CGL_12_4345AA_CRGpc2_48H_FAE31760
6194	20170719_CGL_12_4345AA_CRGpc2_48H_FAE31760
775	20170719_CGL_12_4345AA_CRGpc2_48H_FAE31760
1397	20170719_CGL_12_4345AA_CRGpc2_48H_FAE31760
743	20170719_CGL_12_4345AA_CRGpc2_48H_FAE31760
734	20170719_CGL_12_4345AA_CRGpc2_48H_FAE31760
1308	20170719_CGL_12_4345AA_CRGpc2_48H_FAE31760
1263	20170719_CGL_12_4345AA_CRGpc2_48H_FAE31760
2834	20170719_CGL_12_4345AA_CRGpc2_48H_FAE31760
580	20170719_CGL_12_4345AA_CRGpc2_48H_FAE31760
12748	20170719_CGL_12_4345AA_CRGpc2_48H_FAE31760
6125	20170719_CGL_12_4345AA_CRGpc2_48H_FAE31760
2629	20170719_CGL_12_4345AA_CRGpc2_48H_FAE31760
674	20170719_CGL_12_4345AA_CRGpc2_48H_FAE31760
723	20170719_CGL_12_4345AA_CRGpc2_48H_FAE31760
14837	20170719_CGL_12_4345AA_CRGpc2_48H_FAE31760
4843	20170719_CGL_12_4345AA_CRGpc2_48H_FAE31760
34236	20170719_CGL_12_4345AA_CRGpc2_48H_FAE31760
9384	20170719_CGL_12_4345AA_CRGpc2_48H_FAE31760
608	20170719_CGL_12_4345AA_CRGpc2_48H_FAE31760
11783	20170719_CGL_12_4345AA_CRGpc2_48H_FAE31760
628	20170719_CGL_12_4345AA_CRGpc2_48H_FAE31760
1292	20170719_CGL_12_4345AA_CRGpc2_48H_FAE31760
20794	20170719_CGL_12_4345AA_CRGpc2_48H_FAE31760
657	20170719_CGL_12_4345AA_CRGpc2_48H_FAE31760
5361	20170719_CGL_12_4345AA_CRGpc2_48H_FAE31760
599	20170719_CGL_12_4345AA_CRGpc2_48H_FAE31760
13680	20170719_CGL_12_4345AA_CRGpc2_48H_FAE31760
729	20170719_CGL_12_4345AA_CRGpc2_48H_FAE31760
970	20170719_CGL_12_4345AA_CRGpc2_48H_FAE31760
857	20170719_CGL_12_4345AA_CRGpc2_48H_FAE31760
947	20170719_CGL_12_4345AA_CRGpc2_48H_FAE31760
1960	20170719_CGL_12_4345AA_CRGpc2_48H_FAE31760
738	20170719_CGL_12_4345AA_CRGpc2_48H_FAE31760
1659	20170719_CGL_12_4345AA_CRGpc2_48H_FAE31760
4804	20170719_CGL_12_4345AA_CRGpc2_48H_FAE31760
707	20170719_CGL_12_4345AA_CRGpc2_48H_FAE31760
632	20170719_CGL_12_4345AA_CRGpc2_48H_FAE31760
1715	20170719_CGL_12_4345AA_CRGpc2_48H_FAE31760
2026	20170719_CGL_12_4345AA_CRGpc2_48H_FAE31760
552	20170719_CGL_12_4345AA_CRGpc2_48H_FAE31760
862	20170719_CGL_12_4345AA_CRGpc2_48H_FAE31760
18015	20170719_CGL_12_4345AA_CRGpc2_48H_FAE31760
2633	20170719_CGL_12_4345AA_CRGpc2_48H_FAE31760
8846	20170719_CGL_12_4345AA_CRGpc2_48H_FAE31760
15800	20170719_CGL_12_4345AA_CRGpc2_48H_FAE31760
1541	20170719_CGL_12_4345AA_CRGpc2_48H_FAE31760
1869	20170719_CGL_12_4345AA_CRGpc2_48H_FAE31760
3132	20170719_CGL_12_4345AA_CRGpc2_48H_FAE31760
14227	20170719_CGL_12_4345AA_CRGpc2_48H_FAE31760
374	20170719_CGL_12_4345AA_CRGpc2_48H_FAE31760
3464	20170719_CGL_12_4345AA_CRGpc2_48H_FAE31760
831	20170719_CGL_12_4345AA_CRGpc2_48H_FAE31760
8986	20170719_CGL_12_4345AA_CRGpc2_48H_FAE31760
1471	20170719_CGL_12_4345AA_CRGpc2_48H_FAE31760
5975	20170719_CGL_12_4345AA_CRGpc2_48H_FAE31760
839	20170719_CGL_12_4345AA_CRGpc2_48H_FAE31760
854	20170719_CGL_12_4345AA_CRGpc2_48H_FAE31760
1165	20170719_CGL_12_4345AA_CRGpc2_48H_FAE31760
324	20170719_CGL_12_4345AA_CRGpc2_48H_FAE31760
665	20170719_CGL_12_4345AA_CRGpc2_48H_FAE31760
11827	20170719_CGL_12_4345AA_CRGpc2_48H_FAE31760
3757	20170719_CGL_12_4345AA_CRGpc2_48H_FAE31760
3137	20170719_CGL_12_4345AA_CRGpc2_48H_FAE31760
2992	20170719_CGL_12_4345AA_CRGpc2_48H_FAE31760
756	20170719_CGL_12_4345AA_CRGpc2_48H_FAE31760
679	20170719_CGL_12_4345AA_CRGpc2_48H_FAE31760
3079	20170719_CGL_12_4345AA_CRGpc2_48H_FAE31760
911	20170719_CGL_12_4345AA_CRGpc2_48H_FAE31760
980	20170719_CGL_12_4345AA_CRGpc2_48H_FAE31760
3456	20170719_CGL_12_4345AA_CRGpc2_48H_FAE31760
678	20170719_CGL_12_4345AA_CRGpc2_48H_FAE31760
937	20170719_CGL_12_4345AA_CRGpc2_48H_FAE31760
1249	20170719_CGL_12_4345AA_CRGpc2_48H_FAE31760
12911	20170719_CGL_12_4345AA_CRGpc2_48H_FAE31760
265	20170719_CGL_12_4345AA_CRGpc2_48H_FAE31760
1376	20170719_CGL_12_4345AA_CRGpc2_48H_FAE31760
1435	20170719_CGL_12_4345AA_CRGpc2_48H_FAE31760
25884	20170719_CGL_12_4345AA_CRGpc2_48H_FAE31760
762	20170719_CGL_12_4345AA_CRGpc2_48H_FAE31760
1815	20170719_CGL_12_4345AA_CRGpc2_48H_FAE31760
902	20170719_CGL_12_4345AA_CRGpc2_48H_FAE31760
854	20170719_CGL_12_4345AA_CRGpc2_48H_FAE31760
18184	20170719_CGL_12_4345AA_CRGpc2_48H_FAE31760
1217	20170719_CGL_12_4345AA_CRGpc2_48H_FAE31760
888	20170719_CGL_12_4345AA_CRGpc2_48H_FAE31760
3706	20170719_CGL_12_4345AA_CRGpc2_48H_FAE31760
19154	20170719_CGL_12_4345AA_CRGpc2_48H_FAE31760
656	20170719_CGL_12_4345AA_CRGpc2_48H_FAE31760
5219	20170719_CGL_12_4345AA_CRGpc2_48H_FAE31760
13143	20170719_CGL_12_4345AA_CRGpc2_48H_FAE31760
5492	20170719_CGL_12_4345AA_CRGpc2_48H_FAE31760
680	20170719_CGL_12_4345AA_CRGpc2_48H_FAE31760
20209	20170719_CGL_12_4345AA_CRGpc2_48H_FAE31760
1826	20170719_CGL_12_4345AA_CRGpc2_48H_FAE31760
13317	20170719_CGL_12_4345AA_CRGpc2_48H_FAE31760
8475	20170719_CGL_12_4345AA_CRGpc2_48H_FAE31760
1251	20170719_CGL_12_4345AA_CRGpc2_48H_FAE31760
9327	20170719_CGL_12_4345AA_CRGpc2_48H_FAE31760
24970	20170719_CGL_12_4345AA_CRGpc2_48H_FAE31760
412	20170719_CGL_12_4345AA_CRGpc2_48H_FAE31760
1237	20170719_CGL_12_4345AA_CRGpc2_48H_FAE31760
12305	20170719_CGL_12_4345AA_CRGpc2_48H_FAE31760
32889	20170719_CGL_12_4345AA_CRGpc2_48H_FAE31760
29201	20170719_CGL_12_4345AA_CRGpc2_48H_FAE31760
846	20170719_CGL_12_4345AA_CRGpc2_48H_FAE31760
830	20170719_CGL_12_4345AA_CRGpc2_48H_FAE31760
3484	20170719_CGL_12_4345AA_CRGpc2_48H_FAE31760
16715	20170719_CGL_12_4345AA_CRGpc2_48H_FAE31760
2217	20170719_CGL_12_4345AA_CRGpc2_48H_FAE31760
1566	20170719_CGL_12_4345AA_CRGpc2_48H_FAE31760
3699	20170719_CGL_12_4345AA_CRGpc2_48H_FAE31760
2842	20170719_CGL_12_4345AA_CRGpc2_48H_FAE31760
1363	20170719_CGL_12_4345AA_CRGpc2_48H_FAE31760
4205	20170719_CGL_12_4345AA_CRGpc2_48H_FAE31760
7634	20170719_CGL_12_4345AA_CRGpc2_48H_FAE31760
2523	20170719_CGL_12_4345AA_CRGpc2_48H_FAE31760
680	20170719_CGL_12_4345AA_CRGpc2_48H_FAE31760
4118	20170719_CGL_12_4345AA_CRGpc2_48H_FAE31760
756	20170719_CGL_12_4345AA_CRGpc2_48H_FAE31760
3121	20170719_CGL_12_4345AA_CRGpc2_48H_FAE31760
32963	20170719_CGL_12_4345AA_CRGpc2_48H_FAE31760
31556	20170719_CGL_12_4345AA_CRGpc2_48H_FAE31760
1771	20170719_CGL_12_4345AA_CRGpc2_48H_FAE31760
1301	20170719_CGL_12_4345AA_CRGpc2_48H_FAE31760
4802	20170719_CGL_12_4345AA_CRGpc2_48H_FAE31760
571	20170719_CGL_12_4345AA_CRGpc2_48H_FAE31760
5898	20170719_CGL_12_4345AA_CRGpc2_48H_FAE31760
54399	20170719_CGL_12_4345AA_CRGpc2_48H_FAE31760
12655	20170719_CGL_12_4345AA_CRGpc2_48H_FAE31760
2389	20170719_CGL_12_4345AA_CRGpc2_48H_FAE31760
9153	20170719_CGL_12_4345AA_CRGpc2_48H_FAE31760
8146	20170719_CGL_12_4345AA_CRGpc2_48H_FAE31760
883	20170719_CGL_12_4345AA_CRGpc2_48H_FAE31760
1518	20170719_CGL_12_4345AA_CRGpc2_48H_FAE31760
17775	20170719_CGL_12_4345AA_CRGpc2_48H_FAE31760
686	20170719_CGL_12_4345AA_CRGpc2_48H_FAE31760
14169	20170719_CGL_12_4345AA_CRGpc2_48H_FAE31760
882	20170719_CGL_12_4345AA_CRGpc2_48H_FAE31760
1908	20170719_CGL_12_4345AA_CRGpc2_48H_FAE31760
3186	20170719_CGL_12_4345AA_CRGpc2_48H_FAE31760
1238	20170719_CGL_12_4345AA_CRGpc2_48H_FAE31760
6010	20170719_CGL_12_4345AA_CRGpc2_48H_FAE31760
1037	20170719_CGL_12_4345AA_CRGpc2_48H_FAE31760
670	20170719_CGL_12_4345AA_CRGpc2_48H_FAE31760
2534	20170719_CGL_12_4345AA_CRGpc2_48H_FAE31760
896	20170719_CGL_12_4345AA_CRGpc2_48H_FAE31760
709	20170719_CGL_12_4345AA_CRGpc2_48H_FAE31760
6106	20170719_CGL_12_4345AA_CRGpc2_48H_FAE31760
12592	20170719_CGL_12_4345AA_CRGpc2_48H_FAE31760
377	20170719_CGL_12_4345AA_CRGpc2_48H_FAE31760
[truncated: 609,057+ more rows]

## Sheet: Source_data.1D
Run	nReads	n50	average	median	totLength
20170719_CGL_12_4345AA_CRGpc2_48H_FAE31760	123976	17303	7240	2931	897601496
20170724_CGL_12_4412AA_CRGpc2_48H_FAE31835	90126	16795	7284	3136	656556831
20170824_CGL_12_5300AA_CRGpc1_48H_FAH16306	75507	22341	8094	2462	611214526
20170824_CGL_12_5301AA_CRGpc2_48H_FAH12212	15919	23790	10286	4639	163751955
all	305528	18687	7623	2971	2329124808

## Sheet: Source_data.2A.alignments
ref_start	ref_end	query_start	query_end	ref_length	query_length	ref	query	tag	alignment_length	offset
2891864	2974016	659025	741166	57227415	742787	chrY	tig00000136_pilon	unique	2314991	0
2385465	2464696	152601	231714	57227415	742787	chrY	tig00000136_pilon	unique	2312095	0
2773552	2839757	541318	607511	57227415	742787	chrY	tig00000136_pilon	unique	2298439	0
2520758	2578909	290548	348625	57227415	742787	chrY	tig00000136_pilon	unique	2288361	0
2330852	2368253	96341	133783	57227415	742787	chrY	tig00000136_pilon	unique	2271912	0
2701180	2732412	469355	500544	57227415	742787	chrY	tig00000136_pilon	unique	2263057	0
2844104	2868617	611442	635959	57227415	742787	chrY	tig00000136_pilon	unique	2257175	0
2749416	2773260	516855	540684	57227415	742787	chrY	tig00000136_pilon	unique	2256405	0
2283037	2298635	44926	60440	57227415	742787	chrY	tig00000136_pilon	unique	2253709	0
2578819	2601512	348926	371592	57227415	742787	chrY	tig00000136_pilon	unique	2252586	0
2610849	2632016	380325	401496	57227415	742787	chrY	tig00000136_pilon	unique	2251691	0
2232445	2251238	2	18778	57227415	742787	chrY	tig00000136_pilon	unique	2251236	0
2681135	2700479	449410	468746	57227415	742787	chrY	tig00000136_pilon	unique	2251069	0
2304232	2314221	66073	76069	57227415	742787	chrY	tig00000136_pilon	unique	2248148	0
2733450	2749213	501100	516824	57227415	742787	chrY	tig00000136_pilon	unique	2248113	0
2868873	2884035	635994	651163	57227415	742787	chrY	tig00000136_pilon	unique	2248041	0
2489714	2505920	260209	276352	57227415	742787	chrY	tig00000136_pilon	unique	2245711	0
2464357	2476025	231237	242905	57227415	742787	chrY	tig00000136_pilon	unique	2244788	0
2635811	2649979	405240	419371	57227415	742787	chrY	tig00000136_pilon	unique	2244739	0
2253108	2265161	20547	32550	57227415	742787	chrY	tig00000136_pilon	unique	2244614	0
2320358	2330234	86125	96016	57227415	742787	chrY	tig00000136_pilon	unique	2244109	0
2314435	2320349	76301	82193	57227415	742787	chrY	tig00000136_pilon	unique	2244048	0
2298647	2303852	60684	65887	57227415	742787	chrY	tig00000136_pilon	unique	2243168	0
2659956	2670639	428663	439303	57227415	742787	chrY	tig00000136_pilon	unique	2241976	0
2670881	2680798	439304	449184	57227415	742787	chrY	tig00000136_pilon	unique	2241494	0
2884381	2891980	651187	658789	57227415	742787	chrY	tig00000136_pilon	unique	2240793	0
2650344	2658895	419701	428188	57227415	742787	chrY	tig00000136_pilon	unique	2239194	0
2264950	2270981	32638	38653	57227415	742787	chrY	tig00000136_pilon	unique	2238343	0
2270647	2276659	38868	44887	57227415	742787	chrY	tig00000136_pilon	unique	2237791	0
2512665	2519814	282765	289882	57227415	742787	chrY	tig00000136_pilon	unique	2237049	0
2840205	2843982	607608	611396	57227415	742787	chrY	tig00000136_pilon	unique	2236374	0
2601652	2606977	371593	376910	57227415	742787	chrY	tig00000136_pilon	unique	2235384	0
2632003	2635408	401702	405107	57227415	742787	chrY	tig00000136_pilon	unique	2233706	0
2383189	2384580	151149	152536	57227415	742787	chrY	tig00000136_pilon	unique	2233431	0
2607193	2610133	377093	380025	57227415	742787	chrY	tig00000136_pilon	unique	2233040	0
2486189	2489593	256794	260188	57227415	742787	chrY	tig00000136_pilon	unique	2232799	0
2505730	2508484	276663	279369	57227415	742787	chrY	tig00000136_pilon	unique	2231821	0
2509875	2512124	280462	282681	57227415	742787	chrY	tig00000136_pilon	unique	2231662	0
12847482	12851829	573320	577698	57227415	742787	chrY	tig00000136_pilon	repetitive	12278509	0
12500660	12508050	526446	519057	57227415	742787	chrY	tig00000136_pilon	repetitive	11981604	0
2371527	2380312	136319	145097	57227415	742787	chrY	tig00000136_pilon	repetitive	2243993	0
2368333	2371156	133256	136080	57227415	742787	chrY	tig00000136_pilon	repetitive	2237900	0
2376728	2382472	144818	150535	57227415	742787	chrY	tig00000136_pilon	repetitive	2237654	0
2478589	2485655	249597	256636	57227415	742787	chrY	tig00000136_pilon	repetitive	2236058	0
2476232	2478386	242967	245121	57227415	742787	chrY	tig00000136_pilon	repetitive	2235419	0
2472513	2478615	243482	249573	57227415	742787	chrY	tig00000136_pilon	repetitive	2235133	0
2251620	2253532	18864	20777	57227415	742787	chrY	tig00000136_pilon	repetitive	2234668	0
2459644	2462413	252211	254974	57227415	742787	chrY	tig00000136_pilon	repetitive	2210202	0
4399682	4780070	1411943	1792365	57227415	6018594	chrY	tig00000001_pilon	unique	3368127	742787
6915109	7166264	3891594	4142726	57227415	6018594	chrY	tig00000001_pilon	unique	3274670	742787
7246253	7443168	4222908	4419913	57227415	6018594	chrY	tig00000001_pilon	unique	3220260	742787
4117759	4341900	1133307	1357523	57227415	6018594	chrY	tig00000001_pilon	unique	3208593	742787
3032839	3227408	48940	243516	57227415	6018594	chrY	tig00000001_pilon	unique	3178468	742787
7443640	7590547	4420043	4566807	57227415	6018594	chrY	tig00000001_pilon	unique	3170504	742787
5180652	5347215	2192859	2359388	57227415	6018594	chrY	tig00000001_pilon	unique	3154356	742787
3227334	3392323	243516	408514	57227415	6018594	chrY	tig00000001_pilon	unique	3148807	742787
3609870	3758957	625043	774134	57227415	6018594	chrY	tig00000001_pilon	unique	3133914	742787
5902334	6042075	2910086	3049716	57227415	6018594	chrY	tig00000001_pilon	unique	3131989	742787
3894306	4034722	908106	1048530	57227415	6018594	chrY	tig00000001_pilon	unique	3126616	742787
6479649	6598235	3474300	3592788	57227415	6018594	chrY	tig00000001_pilon	unique	3123935	742787
6081055	6211795	3088167	3218964	57227415	6018594	chrY	tig00000001_pilon	unique	3123628	742787
3392318	3531244	408455	547433	57227415	6018594	chrY	tig00000001_pilon	unique	3122789	742787
4915179	5045398	1927406	2057615	57227415	6018594	chrY	tig00000001_pilon	unique	3117992	742787
5397271	5518603	2408518	2529763	57227415	6018594	chrY	tig00000001_pilon	unique	3110085	742787
5520103	5637841	2530696	2648414	57227415	6018594	chrY	tig00000001_pilon	unique	3107145	742787
7166265	7246304	4142851	4222911	57227415	6018594	chrY	tig00000001_pilon	unique	3103453	742787
6691107	6757802	3669793	3736500	57227415	6018594	chrY	tig00000001_pilon	unique	3088009	742787
3795342	3893977	809415	908086	57227415	6018594	chrY	tig00000001_pilon	unique	3084562	742787
6620842	6691110	3615307	3685584	57227415	6018594	chrY	tig00000001_pilon	unique	3075803	742787
6786335	6831346	3764726	3809740	57227415	6018594	chrY	tig00000001_pilon	unique	3066620	742787
4816219	4893760	1828193	1905786	57227415	6018594	chrY	tig00000001_pilon	unique	3065567	742787
5665996	5738413	2676051	2748447	57227415	6018594	chrY	tig00000001_pilon	unique	3062362	742787
5107778	5179649	2120520	2192402	57227415	6018594	chrY	tig00000001_pilon	unique	3059129	742787
5804322	5868176	2812834	2876669	57227415	6018594	chrY	tig00000001_pilon	unique	3055342	742787
6854477	6887215	3832505	3865251	57227415	6018594	chrY	tig00000001_pilon	unique	3054710	742787
5045630	5108767	2057713	2120815	57227415	6018594	chrY	tig00000001_pilon	unique	3051054	742787
6758124	6786175	3736641	3764708	57227415	6018594	chrY	tig00000001_pilon	unique	3049534	742787
4034487	4098777	1050437	1114735	57227415	6018594	chrY	tig00000001_pilon	unique	3048340	742787
6891804	6914840	3868542	3891562	57227415	6018594	chrY	tig00000001_pilon	unique	3046298	742787
6831420	6854242	3809669	3832488	57227415	6018594	chrY	tig00000001_pilon	unique	3044573	742787
5739254	5792162	2748443	2801305	57227415	6018594	chrY	tig00000001_pilon	unique	3043719	742787
3553000	3609302	568655	624959	57227415	6018594	chrY	tig00000001_pilon	unique	3040647	742787
4353198	4398344	1366747	1411929	57227415	6018594	chrY	tig00000001_pilon	unique	3031597	742787
6042281	6081038	3049725	3088461	57227415	6018594	chrY	tig00000001_pilon	unique	3031313	742787
6211961	6247004	3219003	3254012	57227415	6018594	chrY	tig00000001_pilon	unique	3028001	742787
2983494	3027863	13	44386	57227415	6018594	chrY	tig00000001_pilon	unique	3027850	742787
6598159	6620587	3592865	3615307	57227415	6018594	chrY	tig00000001_pilon	unique	3027722	742787
5868973	5901954	2877094	2910077	57227415	6018594	chrY	tig00000001_pilon	unique	3024860	742787
4780239	4816059	1792357	1828190	57227415	6018594	chrY	tig00000001_pilon	unique	3023702	742787
5638064	5665546	2648454	2675947	57227415	6018594	chrY	tig00000001_pilon	unique	3017092	742787
5347543	5372583	2359431	2384447	57227415	6018594	chrY	tig00000001_pilon	unique	3013152	742787
5373258	5396936	2384633	2408281	57227415	6018594	chrY	tig00000001_pilon	unique	3012303	742787
3775130	3794857	789475	809111	57227415	6018594	chrY	tig00000001_pilon	unique	3005382	742787
4896356	4914219	1908997	1926826	57227415	6018594	chrY	tig00000001_pilon	unique	3005222	742787
3531608	3552552	547468	568416	57227415	6018594	chrY	tig00000001_pilon	unique	3005084	742787
4099173	4117332	1114887	1133055	57227415	6018594	chrY	tig00000001_pilon	unique	3002445	742787
3759823	3772557	774727	787452	57227415	6018594	chrY	tig00000001_pilon	unique	2997830	742787
5792719	5798848	2801534	2807670	57227415	6018594	chrY	tig00000001_pilon	unique	2997314	742787
5798810	5803857	2807670	2812725	57227415	6018594	chrY	tig00000001_pilon	unique	2996187	742787
4894078	4895365	1905884	1907157	57227415	6018594	chrY	tig00000001_pilon	unique	2989481	742787
4895907	4896743	1907524	1908350	57227415	6018594	chrY	tig00000001_pilon	unique	2989219	742787
4346838	4351208	1362183	1366510	57227415	6018594	chrY	tig00000001_pilon	unique	2989025	742787
4342031	4346512	1357544	1362029	57227415	6018594	chrY	tig00000001_pilon	unique	2988968	742787
3028091	3032308	44452	48667	57227415	6018594	chrY	tig00000001_pilon	unique	2987856	742787
56887140	56890351	465733	462537	57227415	6018594	chrY	tig00000001_pilon	repetitive	56424618	742787
56887140	56890351	1961167	1964380	57227415	6018594	chrY	tig00000001_pilon	repetitive	54929184	742787
56887725	56888551	2208730	2209556	57227415	6018594	chrY	tig00000001_pilon	repetitive	54679821	742787
56888551	56890351	2618192	2619982	57227415	6018594	chrY	tig00000001_pilon	repetitive	54272159	742787
56887140	56890094	5068433	5071387	57227415	6018594	chrY	tig00000001_pilon	repetitive	51821661	742787
25710292	25713289	462794	465776	57227415	6018594	chrY	tig00000001_pilon	repetitive	25250495	742787
25710292	25713250	1964123	1961163	57227415	6018594	chrY	tig00000001_pilon	repetitive	23749127	742787
25710292	25713269	1988671	1991644	57227415	6018594	chrY	tig00000001_pilon	repetitive	23724598	742787
23956837	23959834	465776	462794	57227415	6018594	chrY	tig00000001_pilon	repetitive	23494058	742787
25710292	25713292	2619726	2616738	57227415	6018594	chrY	tig00000001_pilon	repetitive	23093566	742787
23956876	23959834	1961163	1964123	57227415	6018594	chrY	tig00000001_pilon	repetitive	21998671	742787
23956857	23959834	1991644	1988671	57227415	6018594	chrY	tig00000001_pilon	repetitive	21968190	742787
26011417	26196584	4770906	4585843	57227415	6018594	chrY	tig00000001_pilon	repetitive	21425678	742787
23956834	23959834	2616738	2619726	57227415	6018594	chrY	tig00000001_pilon	repetitive	21343096	742787
25680886	26011115	5100789	4770791	57227415	6018594	chrY	tig00000001_pilon	repetitive	20910326	742787
25282101	25289689	4554902	4562397	57227415	6018594	chrY	tig00000001_pilon	repetitive	20734787	742787
20958679	20959552	465751	464881	57227415	6018594	chrY	tig00000001_pilon	repetitive	20493801	742787
25559097	25680088	5221732	5100794	57227415	6018594	chrY	tig00000001_pilon	repetitive	20458356	742787
25550611	25559058	5230119	5221729	57227415	6018594	chrY	tig00000001_pilon	repetitive	20328939	742787
25545549	25555478	5238916	5248819	57227415	6018594	chrY	tig00000001_pilon	repetitive	20316562	742787
25536738	25541603	5230119	5234977	57227415	6018594	chrY	tig00000001_pilon	repetitive	20311484	742787
25531680	25536545	5225307	5230119	57227415	6018594	chrY	tig00000001_pilon	repetitive	20311238	742787
25505125	25550418	5275281	5230119	57227415	6018594	chrY	tig00000001_pilon	repetitive	20275137	742787
25488375	25490480	5317369	5319474	57227415	6018594	chrY	tig00000001_pilon	repetitive	20173111	742787
25460594	25462699	5289599	5291706	57227415	6018594	chrY	tig00000001_pilon	repetitive	20173100	742787
20472967	20475821	465780	462943	57227415	6018594	chrY	tig00000001_pilon	repetitive	20010041	742787
24380450	24388038	4562397	4554902	57227415	6018594	chrY	tig00000001_pilon	repetitive	19825641	742787
25035358	25504796	5744463	5275282	57227415	6018594	chrY	tig00000001_pilon	repetitive	19760333	742787
24165349	24634750	5275282	5744463	57227415	6018594	chrY	tig00000001_pilon	repetitive	19359468	742787
23658961	23989255	4770791	5100789	57227415	6018594	chrY	tig00000001_pilon	repetitive	19218464	742787
19678047	19679131	465776	464691	57227415	6018594	chrY	tig00000001_pilon	repetitive	19213355	742787
24884571	25034284	5894827	5745231	57227415	6018594	chrY	tig00000001_pilon	repetitive	19139457	742787
24635824	24775999	5745231	5885293	57227415	6018594	chrY	tig00000001_pilon	repetitive	19030768	742787
23990053	24111043	5100794	5221732	57227415	6018594	chrY	tig00000001_pilon	repetitive	19010249	742787
24891725	24896766	5894827	5889783	57227415	6018594	chrY	tig00000001_pilon	repetitive	19001939	742787
24889340	24896766	5894827	5887401	57227415	6018594	chrY	tig00000001_pilon	repetitive	19001939	742787
24886956	24896766	5894827	5885016	57227415	6018594	chrY	tig00000001_pilon	repetitive	19001939	742787
23474027	23574168	4585843	4685918	57227415	6018594	chrY	tig00000001_pilon	repetitive	18988325	742787
24864826	24894387	5912017	5882636	57227415	6018594	chrY	tig00000001_pilon	repetitive	18982370	742787
23574163	23658659	4686433	4770906	57227415	6018594	chrY	tig00000001_pilon	repetitive	18972226	742787
24860046	24871388	5912017	5900860	57227415	6018594	chrY	tig00000001_pilon	repetitive	18959371	742787
24857270	24866631	5910103	5900860	57227415	6018594	chrY	tig00000001_pilon	repetitive	18956528	742787
24866745	24875718	5928756	5919840	57227415	6018594	chrY	tig00000001_pilon	repetitive	18946962	742787
24861965	24870962	5928756	5919840	57227415	6018594	chrY	tig00000001_pilon	repetitive	18942206	742787
24848853	24866205	5937045	5919840	57227415	6018594	chrY	tig00000001_pilon	repetitive	18929160	742787
24128532	24165020	5238916	5275281	57227415	6018594	chrY	tig00000001_pilon	repetitive	18926104	742787
24824726	24876144	5952394	6003634	57227415	6018594	chrY	tig00000001_pilon	repetitive	18923750	742787
24207443	24209548	5291706	5289599	57227415	6018594	chrY	tig00000001_pilon	repetitive	18917842	742787
24133594	24138459	5230119	5225307	57227415	6018594	chrY	tig00000001_pilon	repetitive	18908340	742787
24791979	24822587	5919840	5950250	57227415	6018594	chrY	tig00000001_pilon	repetitive	18902747	742787
24773343	24793347	5892165	5912017	57227415	6018594	chrY	tig00000001_pilon	repetitive	18901182	742787
24791553	24800890	5900860	5910103	57227415	6018594	chrY	tig00000001_pilon	repetitive	18900030	742787
24111082	24119524	5221729	5230119	57227415	6018594	chrY	tig00000001_pilon	repetitive	18897795	742787
24119717	24124586	5230119	5234977	57227415	6018594	chrY	tig00000001_pilon	repetitive	18894467	742787
24860015	24884842	5992318	6017058	57227415	6018594	chrY	tig00000001_pilon	repetitive	18892524	742787
24773343	24775999	5885016	5887678	57227415	6018594	chrY	tig00000001_pilon	repetitive	18890983	742787
24773343	24775999	5887401	5890060	57227415	6018594	chrY	tig00000001_pilon	repetitive	18888598	742787
24773343	24775999	5889783	5892442	57227415	6018594	chrY	tig00000001_pilon	repetitive	18886216	742787
24114663	24133401	5248819	5230119	57227415	6018594	chrY	tig00000001_pilon	repetitive	18884582	742787
24894110	24898338	6014419	6018593	57227415	6018594	chrY	tig00000001_pilon	repetitive	18883919	742787
24891725	24894381	6014419	6017058	57227415	6018594	chrY	tig00000001_pilon	repetitive	18879962	742787
24889340	24891996	6014419	6017058	57227415	6018594	chrY	tig00000001_pilon	repetitive	18877577	742787
24787222	24796161	5919840	5928725	57227415	6018594	chrY	tig00000001_pilon	repetitive	18876321	742787
24886956	24889611	6014419	6017058	57227415	6018594	chrY	tig00000001_pilon	repetitive	18875192	742787
24884571	24887227	6014419	6017058	57227415	6018594	chrY	tig00000001_pilon	repetitive	18872808	742787
24802176	24845047	5972705	5930025	57227415	6018594	chrY	tig00000001_pilon	repetitive	18872342	742787
24782471	24791439	5919844	5928756	57227415	6018594	chrY	tig00000001_pilon	repetitive	18871595	742787
24865267	24871329	6002266	6008324	57227415	6018594	chrY	tig00000001_pilon	repetitive	18869063	742787
24860487	24865265	6002266	6007026	57227415	6018594	chrY	tig00000001_pilon	repetitive	18862999	742787
24179659	24181764	5319474	5317369	57227415	6018594	chrY	tig00000001_pilon	repetitive	18862290	742787
24784743	24809309	6000946	5976417	57227415	6018594	chrY	tig00000001_pilon	repetitive	18808363	742787
20958691	20959375	2153572	2154258	57227415	6018594	chrY	tig00000001_pilon	repetitive	18805803	742787
24782040	24791439	5994154	5984703	57227415	6018594	chrY	tig00000001_pilon	repetitive	18797285	742787
24782040	24796161	5998894	5984734	57227415	6018594	chrY	tig00000001_pilon	repetitive	18797267	742787
24771771	24800980	6018593	5989486	57227415	6018594	chrY	tig00000001_pilon	repetitive	18782387	742787
20958675	20959552	2188106	2188982	57227415	6018594	chrY	tig00000001_pilon	repetitive	18771446	742787
20472997	20475821	1961150	1963974	57227415	6018594	chrY	tig00000001_pilon	repetitive	18514671	742787
20473002	20473690	2153569	2154258	57227415	6018594	chrY	tig00000001_pilon	repetitive	18320121	742787
20473595	20474426	2208724	2209556	57227415	6018594	chrY	tig00000001_pilon	repetitive	18265702	742787
22742229	22754276	4566807	4554902	57227415	6018594	chrY	tig00000001_pilon	repetitive	18187469	742787
22739022	22742627	4570326	4566805	57227415	6018594	chrY	tig00000001_pilon	repetitive	18172301	742787
22728127	22734517	4580164	4573872	57227415	6018594	chrY	tig00000001_pilon	repetitive	18154353	742787
22493306	22727861	4814611	4580204	57227415	6018594	chrY	tig00000001_pilon	repetitive	17913250	742787
20472969	20475821	2616740	2619578	57227415	6018594	chrY	tig00000001_pilon	repetitive	17859081	742787
19678082	19679131	1961159	1962208	57227415	6018594	chrY	tig00000001_pilon	repetitive	17717972	742787
18039464	18040602	465775	464637	57227415	6018594	chrY	tig00000001_pilon	repetitive	17574827	742787
19678083	19678765	2153573	2154258	57227415	6018594	chrY	tig00000001_pilon	repetitive	17525192	742787
22746681	23001008	5490270	5744463	57227415	6018594	chrY	tig00000001_pilon	repetitive	17510738	742787
19678086	19679131	2188125	2189171	57227415	6018594	chrY	tig00000001_pilon	repetitive	17491006	742787
23268898	23359298	5894827	5804520	57227415	6018594	chrY	tig00000001_pilon	repetitive	17464471	742787
21924888	22093099	4646437	4814611	57227415	6018594	chrY	tig00000001_pilon	repetitive	17446662	742787
17865406	17866544	464637	465775	57227415	6018594	chrY	tig00000001_pilon	repetitive	17401907	742787
23002082	23144660	5745231	5887678	57227415	6018594	chrY	tig00000001_pilon	repetitive	17399429	742787
23271282	23281090	5894827	5885016	57227415	6018594	chrY	tig00000001_pilon	repetitive	17386263	742787
23266513	23278712	5894827	5882636	57227415	6018594	chrY	tig00000001_pilon	repetitive	17383885	742787
23246763	23276327	5912013	5882636	57227415	6018594	chrY	tig00000001_pilon	repetitive	17364314	742787
23239590	23250927	5912017	5900860	57227415	6018594	chrY	tig00000001_pilon	repetitive	17338910	742787
23234812	23246175	5912017	5900860	57227415	6018594	chrY	tig00000001_pilon	repetitive	17334158	742787
23232035	23241395	5910103	5900860	57227415	6018594	chrY	tig00000001_pilon	repetitive	17331292	742787
23248756	23257656	5928667	5919844	57227415	6018594	chrY	tig00000001_pilon	repetitive	17328989	742787
23241509	23250501	5928756	5919840	57227415	6018594	chrY	tig00000001_pilon	repetitive	17321745	742787
23236731	23245749	5928756	5919840	57227415	6018594	chrY	tig00000001_pilon	repetitive	17316993	742787
23223617	23255709	5976417	6008382	57227415	6018594	chrY	tig00000001_pilon	repetitive	17279292	742787
23210341	23230749	5952394	5972705	57227415	6018594	chrY	tig00000001_pilon	repetitive	17278355	742787
23187881	23208202	5930025	5950250	57227415	6018594	chrY	tig00000001_pilon	repetitive	17278177	742787
23139620	23162040	5889783	5912017	57227415	6018594	chrY	tig00000001_pilon	repetitive	17272257	742787
23242815	23258087	5988413	6003634	57227415	6018594	chrY	tig00000001_pilon	repetitive	17269674	742787
23278435	23282662	6014419	6018593	57227415	6018594	chrY	tig00000001_pilon	repetitive	17268243	742787
23251966	23266784	6002266	6017058	57227415	6018594	chrY	tig00000001_pilon	repetitive	17264518	742787
23276050	23278706	6014419	6017058	57227415	6018594	chrY	tig00000001_pilon	repetitive	17264287	742787
23155456	23164817	5900860	5910103	57227415	6018594	chrY	tig00000001_pilon	repetitive	17263957	742787
23273666	23276321	6014419	6017058	57227415	6018594	chrY	tig00000001_pilon	repetitive	17261902	742787
23139620	23144660	5885016	5890060	57227415	6018594	chrY	tig00000001_pilon	repetitive	17259644	742787
23271282	23273937	6014419	6017058	57227415	6018594	chrY	tig00000001_pilon	repetitive	17259518	742787
23176943	23240969	5983507	5919840	57227415	6018594	chrY	tig00000001_pilon	repetitive	17257462	742787
23139620	23144660	5887401	5892442	57227415	6018594	chrY	tig00000001_pilon	repetitive	17257259	742787
23268898	23271553	6014419	6017058	57227415	6018594	chrY	tig00000001_pilon	repetitive	17257134	742787
23266513	23269169	6014419	6017058	57227415	6018594	chrY	tig00000001_pilon	repetitive	17254750	742787
23177034	23184076	5930025	5937045	57227415	6018594	chrY	tig00000001_pilon	repetitive	17254051	742787
23155882	23173231	5919840	5937045	57227415	6018594	chrY	tig00000001_pilon	repetitive	17253391	742787
23139620	23142275	5892165	5894827	57227415	6018594	chrY	tig00000001_pilon	repetitive	17250110	742787
23151132	23160121	5919844	5928756	57227415	6018594	chrY	tig00000001_pilon	repetitive	17240277	742787
23150702	23184076	5998894	5965578	57227415	6018594	chrY	tig00000001_pilon	repetitive	17185182	742787
23150702	23164907	6003634	5989486	57227415	6018594	chrY	tig00000001_pilon	repetitive	17161273	742787
23155456	23161599	6008383	6002266	57227415	6018594	chrY	tig00000001_pilon	repetitive	17153216	742787
23142004	23156820	6017058	6002266	57227415	6018594	chrY	tig00000001_pilon	repetitive	17139762	742787
23138048	23142275	6018593	6014419	57227415	6018594	chrY	tig00000001_pilon	repetitive	17123682	742787
17376184	17377483	463363	464645	57227415	6018594	chrY	tig00000001_pilon	repetitive	16914120	742787
17060921	17066962	465741	459727	57227415	6018594	chrY	tig00000001_pilon	repetitive	16601221	742787
18039492	18040602	1961152	1962262	57227415	6018594	chrY	tig00000001_pilon	repetitive	16079450	742787
17865406	17866516	1962262	1961152	57227415	6018594	chrY	tig00000001_pilon	repetitive	15904254	742787
18039484	18040586	2188107	2189209	57227415	6018594	chrY	tig00000001_pilon	repetitive	15852479	742787
17865422	17866524	2189209	2188107	57227415	6018594	chrY	tig00000001_pilon	repetitive	15677315	742787
17376184	17377483	1963554	1962254	57227415	6018594	chrY	tig00000001_pilon	repetitive	15413929	742787
17376184	17377483	2619157	2617868	57227415	6018594	chrY	tig00000001_pilon	repetitive	14758326	742787
17060920	17066963	2616770	2622780	57227415	6018594	chrY	tig00000001_pilon	repetitive	14450193	742787
18447155	18449834	4916926	4914248	57227415	6018594	chrY	tig00000001_pilon	repetitive	13532908	742787
18073712	18083516	5112812	5103033	57227415	6018594	chrY	tig00000001_pilon	repetitive	12970704	742787
18051177	18054046	5135214	5132356	57227415	6018594	chrY	tig00000001_pilon	repetitive	12918832	742787
18040878	18050131	5145138	5135886	57227415	6018594	chrY	tig00000001_pilon	repetitive	12904993	742787
18019306	18039476	5165172	5145115	57227415	6018594	chrY	tig00000001_pilon	repetitive	12874304	742787
17992454	18011696	5193246	5174108	57227415	6018594	chrY	tig00000001_pilon	repetitive	12818450	742787
17977431	17990060	5207949	5195386	57227415	6018594	chrY	tig00000001_pilon	repetitive	12782111	742787
17972623	17976484	5212671	5208808	57227415	6018594	chrY	tig00000001_pilon	repetitive	12763813	742787
17866532	17886697	5145115	5165172	57227415	6018594	chrY	tig00000001_pilon	repetitive	12741582	742787
17894311	17913529	5174108	5193246	57227415	6018594	chrY	tig00000001_pilon	repetitive	12739421	742787
17915921	17928548	5195386	5207949	57227415	6018594	chrY	tig00000001_pilon	repetitive	12733162	742787
17855877	17865130	5135886	5145138	57227415	6018594	chrY	tig00000001_pilon	repetitive	12729244	742787
17929495	17933356	5208808	5212671	57227415	6018594	chrY	tig00000001_pilon	repetitive	12724548	742787
17851965	17854837	5132356	5135214	57227415	6018594	chrY	tig00000001_pilon	repetitive	12722481	742787
17456171	17458850	4914248	4916926	57227415	6018594	chrY	tig00000001_pilon	repetitive	12544602	742787
17376184	17377483	5070819	5069520	57227415	6018594	chrY	tig00000001_pilon	repetitive	12306664	742787
17060920	17063883	5068423	5071387	57227415	6018594	chrY	tig00000001_pilon	repetitive	11995460	742787
13559273	13565292	1961160	1967180	57227415	6018594	chrY	tig00000001_pilon	repetitive	11604132	742787
11754894	11756990	465774	463692	57227415	6018594	chrY	tig00000001_pilon	repetitive	11291216	742787
11391313	11393170	465769	463924	57227415	6018594	chrY	tig00000001_pilon	repetitive	10927401	742787
9941132	9947161	459729	465751	57227415	6018594	chrY	tig00000001_pilon	repetitive	9487432	742787
11391333	11392020	2153570	2154258	57227415	6018594	chrY	tig00000001_pilon	repetitive	9238450	742787
9941131	9947151	1967181	1961161	57227415	6018594	chrY	tig00000001_pilon	repetitive	7979970	742787
9941132	9947169	2622777	2616761	57227415	6018594	chrY	tig00000001_pilon	repetitive	7324392	742787
11856620	11863510	4547964	4554874	57227415	6018594	chrY	tig00000001_pilon	repetitive	7315546	742787
11754880	11756990	5068379	5070490	57227415	6018594	chrY	tig00000001_pilon	repetitive	6688611	742787
9907414	9919592	3254012	3241828	57227415	6018594	chrY	tig00000001_pilon	repetitive	6665580	742787
9834454	9907128	3326682	3254022	57227415	6018594	chrY	tig00000001_pilon	repetitive	6580446	742787
9732815	9834321	3428153	3326707	57227415	6018594	chrY	tig00000001_pilon	repetitive	6406168	742787
9562043	9564149	3264839	3266951	57227415	6018594	chrY	tig00000001_pilon	repetitive	6299310	742787
9523597	9528661	3248992	3254012	57227415	6018594	chrY	tig00000001_pilon	repetitive	6279669	742787
9686980	9732872	3474037	3428153	57227415	6018594	chrY	tig00000001_pilon	repetitive	6258835	742787
9482983	9487556	3248992	3253530	57227415	6018594	chrY	tig00000001_pilon	repetitive	6238564	742787
9648014	9682287	3508647	3474382	57227415	6018594	chrY	tig00000001_pilon	repetitive	6173640	742787
9394137	9399202	3248992	3254012	57227415	6018594	chrY	tig00000001_pilon	repetitive	6150210	742787
9629920	9647127	3525826	3508644	57227415	6018594	chrY	tig00000001_pilon	repetitive	6121301	742787
9943187	9947163	3832505	3836484	57227415	6018594	chrY	tig00000001_pilon	repetitive	6114658	742787
5606144	5612198	465767	459727	57227415	6018594	chrY	tig00000001_pilon	repetitive	5146431	742787
6852434	6858449	1967176	1961160	57227415	6018594	chrY	tig00000001_pilon	repetitive	4891273	742787
9944191	9947164	5071387	5068416	57227415	6018594	chrY	tig00000001_pilon	repetitive	4875777	742787
5196571	5197396	465147	464334	57227415	6018594	chrY	tig00000001_pilon	repetitive	4732249	742787
4948913	4954956	465742	459712	57227415	6018594	chrY	tig00000001_pilon	repetitive	4489214	742787
5606173	5612200	1961163	1967184	57227415	6018594	chrY	tig00000001_pilon	repetitive	3651037	742787
5175373	5176461	1961160	1962246	57227415	6018594	chrY	tig00000001_pilon	repetitive	3215301	742787
6267604	6340287	3254022	3326682	57227415	6018594	chrY	tig00000001_pilon	repetitive	3086265	742787
6362052	6431915	3358278	3428153	57227415	6018594	chrY	tig00000001_pilon	repetitive	3073637	742787
7604424	7640379	4581348	4617283	57227415	6018594	chrY	tig00000001_pilon	repetitive	3059031	742787
6431858	6477759	3428153	3474037	57227415	6018594	chrY	tig00000001_pilon	repetitive	3049606	742787
6340420	6362053	3326707	3348351	57227415	6018594	chrY	tig00000001_pilon	repetitive	3035346	742787
7599522	7604416	4573872	4578693	57227415	6018594	chrY	tig00000001_pilon	repetitive	3030544	742787
6888310	6891522	3865245	3868448	57227415	6018594	chrY	tig00000001_pilon	repetitive	3026277	742787
7590149	7592157	4566805	4568795	57227415	6018594	chrY	tig00000001_pilon	repetitive	3025352	742787
6262260	6267318	3248988	3254012	57227415	6018594	chrY	tig00000001_pilon	repetitive	3018330	742787
3772745	3774660	787590	789476	57227415	6018594	chrY	tig00000001_pilon	repetitive	2987070	742787
4948914	4950001	2188119	2189209	57227415	6018594	chrY	tig00000001_pilon	repetitive	2761882	742787
4948910	4954942	2616768	2622781	57227415	6018594	chrY	tig00000001_pilon	repetitive	2338174	742787
7578488	7586092	5497839	5490270	57227415	6018594	chrY	tig00000001_pilon	repetitive	2088253	742787
3446621	3449597	5071387	5068391	57227415	6018594	chrY	tig00000001_pilon	repetitive	1621790	742787
3443536	3449564	1967198	1961160	57227415	6018594	chrY	tig00000001_pilon	repetitive	1482366	742787
3448160	3448971	2209556	2208730	57227415	6018594	chrY	tig00000001_pilon	repetitive	1239415	742787
3443551	3449600	2622779	2616741	57227415	6018594	chrY	tig00000001_pilon	repetitive	826821	742787
5606141	5609131	5068397	5071387	57227415	6018594	chrY	tig00000001_pilon	repetitive	540734	742787
4948910	4951874	5068421	5071387	57227415	6018594	chrY	tig00000001_pilon	repetitive	116547	742787
8198051	8450240	572075	824199	57227415	1435650	chrY	tig00000015_pilon	unique	7878165	6761381
7720501	7908659	95306	283502	57227415	1435650	chrY	tig00000015_pilon	unique	7813353	6761381
7908596	8062051	283499	436988	57227415	1435650	chrY	tig00000015_pilon	unique	7778552	6761381
8863078	8976907	1236117	1349932	57227415	1435650	chrY	tig00000015_pilon	unique	7740790	6761381
8750932	8862925	1124166	1236080	57227415	1435650	chrY	tig00000015_pilon	unique	7738759	6761381
8095664	8197902	469804	572075	57227415	1435650	chrY	tig00000015_pilon	unique	7728098	6761381
7633334	7720499	4951	91979	57227415	1435650	chrY	tig00000015_pilon	unique	7715548	6761381
8552383	8633694	926071	1007367	57227415	1435650	chrY	tig00000015_pilon	unique	7707623	6761381
8977240	9046914	1350001	1419689	57227415	1435650	chrY	tig00000015_pilon	unique	7696913	6761381
8690531	8750739	1064002	1124162	57227415	1435650	chrY	tig00000015_pilon	unique	7686737	6761381
8450068	8510931	824247	885106	57227415	1435650	chrY	tig00000015_pilon	unique	7686684	6761381
8633547	8690384	1007161	1063996	57227415	1435650	chrY	tig00000015_pilon	unique	7683223	6761381
9108276	9111868	1430468	1434011	57227415	1435650	chrY	tig00000015_pilon	unique	7681400	6761381
8511427	8552277	885222	926058	57227415	1435650	chrY	tig00000015_pilon	unique	7667055	6761381
8062821	8095523	437110	469804	57227415	1435650	chrY	tig00000015_pilon	unique	7658413	6761381
9055175	9057608	1422878	1425307	57227415	1435650	chrY	tig00000015_pilon	unique	7634730	6761381
26165115	26172193	11882	4951	57227415	1435650	chrY	tig00000015_pilon	repetitive	26160311	6761381
23498415	23505495	4951	11882	57227415	1435650	chrY	tig00000015_pilon	repetitive	23500544	6761381
22690693	22697775	11882	4951	57227415	1435650	chrY	tig00000015_pilon	repetitive	22685893	6761381
9540800	9609110	1	68287	57227415	128447	chrY	tig00000012_pilon	unique	54272159	8197031
9609059	9669239	68280	128447	57227415	128447	chrY	tig00000012_pilon	unique	54272159	8197031
6262016	6269280	2762	9997	57227415	128447	chrY	tig00000012_pilon	repetitive	54272159	8197031
6492755	6514057	128447	107245	57227415	128447	chrY	tig00000012_pilon	repetitive	54272159	8197031
6514057	6532742	106354	87664	57227415	128447	chrY	tig00000012_pilon	repetitive	54272159	8197031
9393878	9401029	2762	9834	57227415	128447	chrY	tig00000012_pilon	repetitive	54272159	8197031
9462430	9464824	2762	5114	57227415	128447	chrY	tig00000012_pilon	repetitive	54272159	8197031
9482736	9485719	2762	5700	57227415	128447	chrY	tig00000012_pilon	repetitive	54272159	8197031
1475160	1490451	2311	17595	57227415	35912	chrY	tig00000190_pilon	unique	289299	8325478
1491551	1508573	17878	34853	57227415	35912	chrY	tig00000190_pilon	unique	289299	8325478
1489857	1491891	15974	18066	57227415	35912	chrY	tig00000190_pilon	repetitive	289299	8325478
9985180	10182130	113940	310783	57227415	376099	chrY	tig00000133_pilon	unique	10068190	8361390
9953554	9984584	82916	113941	57227415	376099	chrY	tig00000133_pilon	unique	9901668	8361390
10186962	10214750	314936	342586	57227415	376099	chrY	tig00000133_pilon	unique	9899814	8361390
9918073	9936862	48516	67298	57227415	376099	chrY	tig00000133_pilon	unique	9888346	8361390
10231958	10246699	359278	373795	57227415	376099	chrY	tig00000133_pilon	unique	9887421	8361390
10217894	10224159	345657	351796	57227415	376099	chrY	tig00000133_pilon	unique	9878502	8361390
10224338	10229984	351918	357484	57227415	376099	chrY	tig00000133_pilon	unique	9878066	8361390
9936966	9943929	67308	74244	57227415	376099	chrY	tig00000133_pilon	unique	9876621	8361390
10184194	10186050	312414	314252	57227415	376099	chrY	tig00000133_pilon	unique	9873636	8361390
10216636	10217717	344513	345597	57227415	376099	chrY	tig00000133_pilon	unique	9873204	8361390
56887140	56889386	76806	74588	57227415	376099	chrY	tig00000133_pilon	repetitive	56812580	8361390
21343297	21347397	128386	124228	57227415	376099	chrY	tig00000133_pilon	repetitive	21219011	8361390
20472995	20475261	76825	74588	57227415	376099	chrY	tig00000133_pilon	repetitive	20398436	8361390
17376324	17377483	74588	75743	57227415	376099	chrY	tig00000133_pilon	repetitive	17302895	8361390
17060923	17063175	76812	74588	57227415	376099	chrY	tig00000133_pilon	repetitive	16986363	8361390
10613737	10616751	373094	376098	57227415	376099	chrY	tig00000133_pilon	repetitive	10243657	8361390
10608124	10610972	373257	376098	57227415	376099	chrY	tig00000133_pilon	repetitive	10237715	8361390
10607779	10609983	373094	375288	57227415	376099	chrY	tig00000133_pilon	repetitive	10236889	8361390
10601822	10604793	373094	376058	57227415	376099	chrY	tig00000133_pilon	repetitive	10231699	8361390
10595868	10598886	373094	376098	57227415	376099	chrY	tig00000133_pilon	repetitive	10225792	8361390
10594040	10594911	374630	375507	57227415	376099	chrY	tig00000133_pilon	repetitive	10220281	8361390
10541229	10544039	376098	373296	57227415	376099	chrY	tig00000133_pilon	repetitive	10167941	8361390
10536399	10538462	375148	373094	57227415	376099	chrY	tig00000133_pilon	repetitive	10163314	8361390
10535104	10536059	376098	375150	57227415	376099	chrY	tig00000133_pilon	repetitive	10159961	8361390
10529365	10532338	376058	373094	57227415	376099	chrY	tig00000133_pilon	repetitive	10156280	8361390
10529148	10531757	376098	373497	57227415	376099	chrY	tig00000133_pilon	repetitive	10155659	8361390
10519960	10522978	376098	373094	57227415	376099	chrY	tig00000133_pilon	repetitive	10146880	8361390
10514174	10517195	376098	373094	57227415	376099	chrY	tig00000133_pilon	repetitive	10141097	8361390
10509569	10512569	376098	373115	57227415	376099	chrY	tig00000133_pilon	repetitive	10136471	8361390
10503784	10506804	376098	373094	57227415	376099	chrY	tig00000133_pilon	repetitive	10130706	8361390
10498043	10501017	376055	373094	57227415	376099	chrY	tig00000133_pilon	repetitive	10124962	8361390
10491873	10494891	376098	373094	57227415	376099	chrY	tig00000133_pilon	repetitive	10118793	8361390
10486086	10489107	376098	373094	57227415	376099	chrY	tig00000133_pilon	repetitive	10113009	8361390
10480293	10483315	376098	373094	57227415	376099	chrY	tig00000133_pilon	repetitive	10107217	8361390
10474505	10477527	376098	373094	57227415	376099	chrY	tig00000133_pilon	repetitive	10101429	8361390
10468720	10471740	376098	373094	57227415	376099	chrY	tig00000133_pilon	repetitive	10095642	8361390
10462933	10465954	376098	373094	57227415	376099	chrY	tig00000133_pilon	repetitive	10089856	8361390
10457693	10460165	375556	373094	57227415	376099	chrY	tig00000133_pilon	repetitive	10084609	8361390
10451698	10454715	376098	373094	57227415	376099	chrY	tig00000133_pilon	repetitive	10078617	8361390
10445909	10448929	376098	373094	57227415	376099	chrY	tig00000133_pilon	repetitive	10072831	8361390
10440124	10443144	376098	373094	57227415	376099	chrY	tig00000133_pilon	repetitive	10067046	8361390
10434888	10437361	375556	373094	57227415	376099	chrY	tig00000133_pilon	repetitive	10061805	8361390
10428931	10431904	376058	373094	57227415	376099	chrY	tig00000133_pilon	repetitive	10055846	8361390
10428714	10430973	376098	373846	57227415	376099	chrY	tig00000133_pilon	repetitive	10054875	8361390
10422923	10425943	376098	373094	57227415	376099	chrY	tig00000133_pilon	repetitive	10049845	8361390
10417134	10420156	376098	373094	57227415	376099	chrY	tig00000133_pilon	repetitive	10044058	8361390
10411351	10414372	376098	373094	57227415	376099	chrY	tig00000133_pilon	repetitive	10038274	8361390
10405566	10408586	376098	373094	57227415	376099	chrY	tig00000133_pilon	repetitive	10032488	8361390
10399776	10402801	376098	373094	57227415	376099	chrY	tig00000133_pilon	repetitive	10026703	8361390
10393984	10397006	376098	373094	57227415	376099	chrY	tig00000133_pilon	repetitive	10020908	8361390
10388194	10391214	376098	373094	57227415	376099	chrY	tig00000133_pilon	repetitive	10015116	8361390
10382409	10385429	376098	373094	57227415	376099	chrY	tig00000133_pilon	repetitive	10009331	8361390
10376623	10379644	376098	373094	57227415	376099	chrY	tig00000133_pilon	repetitive	10003546	8361390
10370881	10373857	376058	373094	57227415	376099	chrY	tig00000133_pilon	repetitive	9997799	8361390
10370664	10372146	376098	374624	57227415	376099	chrY	tig00000133_pilon	repetitive	9996048	8361390
10365423	10367896	375556	373094	57227415	376099	chrY	tig00000133_pilon	repetitive	9992340	8361390
10359424	10362441	376098	373094	57227415	376099	chrY	tig00000133_pilon	repetitive	9986343	8361390
10353638	10356658	376098	373094	57227415	376099	chrY	tig00000133_pilon	repetitive	9980560	8361390
10347849	10350867	376098	373094	57227415	376099	chrY	tig00000133_pilon	repetitive	9974769	8361390
10342059	10345080	376098	373094	57227415	376099	chrY	tig00000133_pilon	repetitive	9968982	8361390
10336273	10339293	376098	373094	57227415	376099	chrY	tig00000133_pilon	repetitive	9963195	8361390
10330484	10333504	376098	373094	57227415	376099	chrY	tig00000133_pilon	repetitive	9957406	8361390
10324743	10327719	376055	373094	57227415	376099	chrY	tig00000133_pilon	repetitive	9951664	8361390
10318614	10321591	376055	373094	57227415	376099	chrY	tig00000133_pilon	repetitive	9945536	8361390
9888860	9901507	0	12588	57227415	376099	chrY	tig00000133_pilon	repetitive	9901507	8361390
10265199	10266944	373094	374829	57227415	376099	chrY	tig00000133_pilon	repetitive	9893850	8361390
9901665	9905673	12648	16601	57227415	376099	chrY	tig00000133_pilon	repetitive	9893025	8361390
10259648	10262668	373094	376098	57227415	376099	chrY	tig00000133_pilon	repetitive	9889574	8361390
10252158	10255174	373096	376098	57227415	376099	chrY	tig00000133_pilon	repetitive	9882078	8361390
10251988	10253892	373257	375161	57227415	376099	chrY	tig00000133_pilon	repetitive	9880635	8361390
10250961	10253432	373094	375556	57227415	376099	chrY	tig00000133_pilon	repetitive	9880338	8361390
9944899	9953182	74588	82843	57227415	376099	chrY	tig00000133_pilon	repetitive	9878594	8361390
9911229	9917954	41802	48503	57227415	376099	chrY	tig00000133_pilon	repetitive	9876152	8361390
10246692	10248196	374572	376098	57227415	376099	chrY	tig00000133_pilon	repetitive	9873624	8361390
10182216	10183122	310782	311685	57227415	376099	chrY	tig00000133_pilon	repetitive	9872340	8361390
9543581	9547225	23221	19553	57227415	376099	chrY	tig00000133_pilon	repetitive	9524004	8361390
9519898	9527040	26671	19553	57227415	376099	chrY	tig00000133_pilon	repetitive	9500369	8361390
9524776	9537843	41753	28843	57227415	376099	chrY	tig00000133_pilon	repetitive	9496090	8361390
9499572	9506710	26671	19553	57227415	376099	chrY	tig00000133_pilon	repetitive	9480039	8361390
9504449	9519794	41753	26683	57227415	376099	chrY	tig00000133_pilon	repetitive	9478041	8361390
9479286	9486427	26671	19553	57227415	376099	chrY	tig00000133_pilon	repetitive	9459756	8361390
9484162	9499468	41753	26683	57227415	376099	chrY	tig00000133_pilon	repetitive	9457715	8361390
9466169	9479182	39532	26683	57227415	376099	chrY	tig00000133_pilon	repetitive	9439650	8361390
9458975	9466115	26671	19553	57227415	376099	chrY	tig00000133_pilon	repetitive	9439444	8361390
9453714	9458871	31742	26683	57227415	376099	chrY	tig00000133_pilon	repetitive	9427129	8361390
9390423	9397581	26671	19553	57227415	376099	chrY	tig00000133_pilon	repetitive	9370910	8361390
9395316	9403713	41753	33497	57227415	376099	chrY	tig00000133_pilon	repetitive	9361960	8361390
9370088	9377235	26671	19553	57227415	376099	chrY	tig00000133_pilon	repetitive	9350564	8361390
9374970	9390319	41753	26683	57227415	376099	chrY	tig00000133_pilon	repetitive	9348566	8361390
9349812	9356957	26671	19553	57227415	376099	chrY	tig00000133_pilon	repetitive	9330286	8361390
9354690	9369984	41753	26683	57227415	376099	chrY	tig00000133_pilon	repetitive	9328231	8361390
9333198	9336624	22975	19553	57227415	376099	chrY	tig00000133_pilon	repetitive	9313649	8361390
9334360	9349708	41753	26683	57227415	376099	chrY	tig00000133_pilon	repetitive	9307955	8361390
6273217	6285882	12588	0	57227415	376099	chrY	tig00000133_pilon	repetitive	6273294	8361390
6269059	6273059	16601	12648	57227415	376099	chrY	tig00000133_pilon	repetitive	6256458	8361390
6258565	6265708	26671	19553	57227415	376099	chrY	tig00000133_pilon	repetitive	6239037	8361390
6236454	6258461	48503	26683	57227415	376099	chrY	tig00000133_pilon	repetitive	6209958	8361390
6234812	6236335	50033	48516	57227415	376099	chrY	tig00000133_pilon	repetitive	6186302	8361390
5606157	5608423	76830	74588	57227415	376099	chrY	tig00000133_pilon	repetitive	5531593	8361390
3447329	3449575	74588	76822	57227415	376099	chrY	tig00000133_pilon	repetitive	3374987	8361390
2138120	2165831	217392	245113	57227415	306180	chrY	tig00000154_pilon	unique	1948439	8737489
2193789	2212848	272717	291836	57227415	306180	chrY	tig00000154_pilon	unique	1940131	8737489
2214671	2227443	293403	306179	57227415	306180	chrY	tig00000154_pilon	unique	1934040	8737489
2184925	2193664	263888	272618	57227415	306180	chrY	tig00000154_pilon	unique	1929776	8737489
2166312	2175152	245705	254495	57227415	306180	chrY	tig00000154_pilon	unique	1929447	8737489
2175307	2180473	254542	259669	57227415	306180	chrY	tig00000154_pilon	unique	1925931	8737489
2181068	2182955	260311	262200	57227415	306180	chrY	tig00000154_pilon	unique	1922644	8737489
2183285	2184173	262298	263164	57227415	306180	chrY	tig00000154_pilon	unique	1921875	8737489
1887491	1904681	153666	170737	57227415	306180	chrY	tig00000154_pilon	unique	1751015	8737489
1834755	1853294	102288	120802	57227415	306180	chrY	tig00000154_pilon	unique	1751006	8737489
1773390	1792229	41652	60470	57227415	306180	chrY	tig00000154_pilon	unique	1750577	8737489
1803367	1820318	70779	87717	57227415	306180	chrY	tig00000154_pilon	unique	1749539	8737489
1926159	1939743	192167	205763	57227415	306180	chrY	tig00000154_pilon	unique	1747576	8737489
1739078	1753228	7782	21882	57227415	306180	chrY	tig00000154_pilon	unique	1745446	8737489
1862995	1873919	129671	140593	57227415	306180	chrY	tig00000154_pilon	unique	1744248	8737489
1911750	1919605	177098	184874	57227415	306180	chrY	tig00000154_pilon	unique	1742507	8737489
1752802	1764182	22252	33638	57227415	306180	chrY	tig00000154_pilon	unique	1741930	8737489
1940080	1947464	205771	213116	57227415	306180	chrY	tig00000154_pilon	unique	1741693	8737489
1920112	1926157	185999	192029	57227415	306180	chrY	tig00000154_pilon	unique	1740158	8737489
1904812	1909131	171141	175468	57227415	306180	chrY	tig00000154_pilon	unique	1737990	8737489
1853724	1858787	120901	125967	57227415	306180	chrY	tig00000154_pilon	unique	1737886	8737489
1796403	1801312	63937	68807	57227415	306180	chrY	tig00000154_pilon	unique	1737375	8737489
1858947	1862673	125969	129651	57227415	306180	chrY	tig00000154_pilon	unique	1736704	8737489
1794205	1796211	61776	63743	57227415	306180	chrY	tig00000154_pilon	unique	1734435	8737489
1801789	1802874	69249	70320	57227415	306180	chrY	tig00000154_pilon	unique	1733625	8737489
1732012	1732996	0	964	57227415	306180	chrY	tig00000154_pilon	unique	1732996	8737489
2133995	2137153	213809	216962	57227415	306180	chrY	tig00000154_pilon	repetitive	1923344	8737489
1823794	1834313	91789	102294	57227415	306180	chrY	tig00000154_pilon	repetitive	1742524	8737489
1816483	1826716	84218	94368	57227415	306180	chrY	tig00000154_pilon	repetitive	1742498	8737489
1881824	1888496	147450	154081	57227415	306180	chrY	tig00000154_pilon	repetitive	1741046	8737489
1764570	1773275	33006	41652	57227415	306180	chrY	tig00000154_pilon	repetitive	1740269	8737489
1873984	1879466	140552	146017	57227415	306180	chrY	tig00000154_pilon	repetitive	1738914	8737489
1736030	1741159	4088	9189	57227415	306180	chrY	tig00000154_pilon	repetitive	1737071	8737489
1948473	1949345	213809	214682	57227415	306180	chrY	tig00000154_pilon	repetitive	1735536	8737489
1879295	1880645	145789	147139	57227415	306180	chrY	tig00000154_pilon	repetitive	1734856	8737489
1792638	1793749	60280	61386	57227415	306180	chrY	tig00000154_pilon	repetitive	1733469	8737489
13088978	13687189	1318160	1916256	57227415	2236312	chrY	tig00000014_pilon	unique	12369029	9043669
12725156	12913406	962793	1150937	57227415	2236312	chrY	tig00000014_pilon	unique	11950613	9043669
13687336	13818989	1916248	2047888	57227415	2236312	chrY	tig00000014_pilon	unique	11902741	9043669
13819367	13938718	2047944	2167301	57227415	2236312	chrY	tig00000014_pilon	unique	11890774	9043669
12942290	13042672	1172663	1272990	57227415	2236312	chrY	tig00000014_pilon	unique	11870009	9043669
12573380	12678265	811396	916202	57227415	2236312	chrY	tig00000014_pilon	unique	11866869	9043669
12168606	12248126	410148	489634	57227415	2236312	chrY	tig00000014_pilon	unique	11837978	9043669
12421318	12485571	661349	725595	57227415	2236312	chrY	tig00000014_pilon	unique	11824222	9043669
11831511	11899033	75807	143271	57227415	2236312	chrY	tig00000014_pilon	unique	11823226	9043669
13939369	13984928	2167645	2213106	57227415	2236312	chrY	tig00000014_pilon	unique	11817283	9043669
13043884	13088772	1273235	1318141	57227415	2236312	chrY	tig00000014_pilon	unique	11815537	9043669
11994154	12052051	236594	294465	57227415	2236312	chrY	tig00000014_pilon	unique	11815457	9043669
12113082	12168659	354592	410140	57227415	2236312	chrY	tig00000014_pilon	unique	11814067	9043669
11905547	11963057	149243	206634	57227415	2236312	chrY	tig00000014_pilon	unique	11813814	9043669
12300554	12352321	540967	592751	57227415	2236312	chrY	tig00000014_pilon	unique	11811354	9043669
12678227	12724767	916202	962775	57227415	2236312	chrY	tig00000014_pilon	unique	11808565	9043669
11757484	11807975	2012	52553	57227415	2236312	chrY	tig00000014_pilon	unique	11805963	9043669
12372478	12402239	612873	642636	57227415	2236312	chrY	tig00000014_pilon	unique	11789366	9043669
12544177	12571463	782999	810283	57227415	2236312	chrY	tig00000014_pilon	unique	11788464	9043669
12052050	12081670	294971	324593	57227415	2236312	chrY	tig00000014_pilon	unique	11786699	9043669
12276941	12300205	517696	540962	57227415	2236312	chrY	tig00000014_pilon	unique	11782509	9043669
12913641	12930280	1150992	1167606	57227415	2236312	chrY	tig00000014_pilon	unique	11779288	9043669
11808136	11831389	52569	75805	57227415	2236312	chrY	tig00000014_pilon	unique	11778820	9043669
12513710	12530391	752857	769538	57227415	2236312	chrY	tig00000014_pilon	unique	11777534	9043669
12498968	12514204	738071	753176	57227415	2236312	chrY	tig00000014_pilon	unique	11776133	9043669
12530505	12543911	769552	782966	57227415	2236312	chrY	tig00000014_pilon	unique	11774359	9043669
12254934	12268938	495946	509902	57227415	2236312	chrY	tig00000014_pilon	unique	11772992	9043669
12088264	12103410	330714	345815	57227415	2236312	chrY	tig00000014_pilon	unique	11772696	9043669
12486209	12498423	725814	738004	57227415	2236312	chrY	tig00000014_pilon	unique	11772609	9043669
12409143	12420973	649312	661111	57227415	2236312	chrY	tig00000014_pilon	unique	11771661	9043669
11966747	11980529	209968	223688	57227415	2236312	chrY	tig00000014_pilon	unique	11770561	9043669
11980669	11993706	223582	236572	57227415	2236312	chrY	tig00000014_pilon	unique	11770124	9043669
12361211	12371174	601569	611544	57227415	2236312	chrY	tig00000014_pilon	unique	11769605	9043669
12352429	12361083	592882	601538	57227415	2236312	chrY	tig00000014_pilon	unique	11768201	9043669
12402421	12408927	642668	649151	57227415	2236312	chrY	tig00000014_pilon	unique	11766259	9043669
12103926	12111629	346036	353747	57227415	2236312	chrY	tig00000014_pilon	unique	11765593	9043669
12081845	12087659	324637	330449	57227415	2236312	chrY	tig00000014_pilon	unique	11763022	9043669
12572084	12573196	810303	811373	57227415	2236312	chrY	tig00000014_pilon	unique	11762893	9043669
12371481	12372668	611646	612831	57227415	2236312	chrY	tig00000014_pilon	unique	11761022	9043669
12250618	12252545	491801	493726	57227415	2236312	chrY	tig00000014_pilon	unique	11760744	9043669
12248217	12250359	489634	491772	57227415	2236312	chrY	tig00000014_pilon	unique	11760725	9043669
12252552	12253845	493874	495171	57227415	2236312	chrY	tig00000014_pilon	unique	11759971	9043669
17060920	17066961	1408277	1414282	57227415	2236312	chrY	tig00000014_pilon	repetitive	15658684	9043669
13112037	13118909	553177	560026	57227415	2236312	chrY	tig00000014_pilon	repetitive	12565732	9043669
13120451	13122310	560026	561880	57227415	2236312	chrY	tig00000014_pilon	repetitive	12562284	9043669
14036058	14057072	2234106	2213556	57227415	2236312	chrY	tig00000014_pilon	repetitive	11822966	9043669
13985658	14006672	2213556	2234106	57227415	2236312	chrY	tig00000014_pilon	repetitive	11793116	9043669
12936591	12941392	1167605	1172408	57227415	2236312	chrY	tig00000014_pilon	repetitive	11773787	9043669
12269049	12276848	509900	517696	57227415	2236312	chrY	tig00000014_pilon	repetitive	11766948	9043669
11899103	11904707	143270	148875	57227415	2236312	chrY	tig00000014_pilon	repetitive	11761437	9043669
11964063	11966193	207897	210015	57227415	2236312	chrY	tig00000014_pilon	repetitive	11758296	9043669
12312743	12319593	1341261	1348133	57227415	2236312	chrY	tig00000014_pilon	repetitive	10978332	9043669
12319593	12321452	1349674	1351533	57227415	2236312	chrY	tig00000014_pilon	repetitive	10971778	9043669
7571557	7578460	100880	107759	57227415	2236312	chrY	tig00000014_pilon	repetitive	7477580	9043669
2805567	2809943	1085114	1089463	57227415	2236312	chrY	tig00000014_pilon	repetitive	1724829	9043669
14057777	14136101	56341	134665	57227415	2203595	chrY	tig00000003_pilon	unique	54272159	11279981
14136446	14178367	134885	176813	57227415	2203595	chrY	tig00000003_pilon	unique	54272159	11279981
14178621	14200897	176908	199144	57227415	2203595	chrY	tig00000003_pilon	unique	54272159	11279981
14201606	14232354	199480	230222	57227415	2203595	chrY	tig00000003_pilon	unique	54272159	11279981
14233200	14375658	230314	372819	57227415	2203595	chrY	tig00000003_pilon	unique	54272159	11279981
14375592	14428859	372818	426067	57227415	2203595	chrY	tig00000003_pilon	unique	54272159	11279981
14428746	14457794	426073	455131	57227415	2203595	chrY	tig00000003_pilon	unique	54272159	11279981
14457987	14472830	455154	470004	57227415	2203595	chrY	tig00000003_pilon	unique	54272159	11279981
14472815	14489019	476103	492313	57227415	2203595	chrY	tig00000003_pilon	unique	54272159	11279981
14489174	14580488	492318	583632	57227415	2203595	chrY	tig00000003_pilon	unique	54272159	11279981
14580846	14601724	583841	604721	57227415	2203595	chrY	tig00000003_pilon	unique	54272159	11279981
14601945	14625729	604834	628638	57227415	2203595	chrY	tig00000003_pilon	unique	54272159	11279981
14626218	14755936	628634	758325	57227415	2203595	chrY	tig00000003_pilon	unique	54272159	11279981
14757290	14766319	758455	767491	57227415	2203595	chrY	tig00000003_pilon	unique	54272159	11279981
14766390	14790860	767999	792481	57227415	2203595	chrY	tig00000003_pilon	unique	54272159	11279981
14791247	14801419	792494	802646	57227415	2203595	chrY	tig00000003_pilon	unique	54272159	11279981
14803320	14832989	803161	832847	57227415	2203595	chrY	tig00000003_pilon	unique	54272159	11279981
14832167	14835158	833540	836476	57227415	2203595	chrY	tig00000003_pilon	unique	54272159	11279981
14836635	14848924	836481	848778	57227415	2203595	chrY	tig00000003_pilon	unique	54272159	11279981
14849088	14855205	849239	855363	57227415	2203595	chrY	tig00000003_pilon	unique	54272159	11279981
14855336	14875037	855363	875063	57227415	2203595	chrY	tig00000003_pilon	unique	54272159	11279981
14875200	14938152	875067	938048	57227415	2203595	chrY	tig00000003_pilon	unique	54272159	11279981
14938276	14959015	938063	958812	57227415	2203595	chrY	tig00000003_pilon	unique	54272159	11279981
14959297	14972791	958922	972392	57227415	2203595	chrY	tig00000003_pilon	unique	54272159	11279981
14972983	14990352	972471	989814	57227415	2203595	chrY	tig00000003_pilon	unique	54272159	11279981
14991615	15038035	989999	1036393	57227415	2203595	chrY	tig00000003_pilon	unique	54272159	11279981
15038408	15096526	1036678	1094757	57227415	2203595	chrY	tig00000003_pilon	unique	54272159	11279981
15097142	15166741	1095047	1164648	57227415	2203595	chrY	tig00000003_pilon	unique	54272159	11279981
15166900	15169618	1164679	1167394	57227415	2203595	chrY	tig00000003_pilon	unique	54272159	11279981
15169902	15210318	1167479	1207846	57227415	2203595	chrY	tig00000003_pilon	unique	54272159	11279981
15212698	15274416	1208190	1269886	57227415	2203595	chrY	tig00000003_pilon	unique	54272159	11279981
15274523	15460781	1269885	1456080	57227415	2203595	chrY	tig00000003_pilon	unique	54272159	11279981
15461457	15525703	1456306	1520530	57227415	2203595	chrY	tig00000003_pilon	unique	54272159	11279981
15525867	15563224	1520580	1557930	57227415	2203595	chrY	tig00000003_pilon	unique	54272159	11279981
15563687	15601897	1558110	1596336	57227415	2203595	chrY	tig00000003_pilon	unique	54272159	11279981
15602006	15676154	1596353	1670559	57227415	2203595	chrY	tig00000003_pilon	unique	54272159	11279981
15676700	15754898	1670677	1748890	57227415	2203595	chrY	tig00000003_pilon	unique	54272159	11279981
15755057	15811171	1748896	1805008	57227415	2203595	chrY	tig00000003_pilon	unique	54272159	11279981
15811789	15896771	1805098	1890024	57227415	2203595	chrY	tig00000003_pilon	unique	54272159	11279981
15897107	15935769	1890009	1928661	57227415	2203595	chrY	tig00000003_pilon	unique	54272159	11279981
15936785	15938193	1928956	1930365	57227415	2203595	chrY	tig00000003_pilon	unique	54272159	11279981
15938170	15949860	1930442	1942114	57227415	2203595	chrY	tig00000003_pilon	unique	54272159	11279981
15949931	15991850	1942257	1984184	57227415	2203595	chrY	tig00000003_pilon	unique	54272159	11279981
15992157	16011900	1984215	2003964	57227415	2203595	chrY	tig00000003_pilon	unique	54272159	11279981
16013672	16039603	2004746	2030666	57227415	2203595	chrY	tig00000003_pilon	unique	54272159	11279981
16039838	16086783	2030671	2077621	57227415	2203595	chrY	tig00000003_pilon	unique	54272159	11279981
16087795	16138043	2077707	2127974	57227415	2203595	chrY	tig00000003_pilon	unique	54272159	11279981
16138191	16196577	2128027	2186389	57227415	2203595	chrY	tig00000003_pilon	unique	54272159	11279981
3443553	3449596	470005	476058	57227415	2203595	chrY	tig00000003_pilon	repetitive	54272159	11279981
4948914	4954939	476030	470004	57227415	2203595	chrY	tig00000003_pilon	repetitive	54272159	11279981
5175360	5176461	476042	474944	57227415	2203595	chrY	tig00000003_pilon	repetitive	54272159	11279981
5606145	5612196	476054	470005	57227415	2203595	chrY	tig00000003_pilon	repetitive	54272159	11279981
9941131	9947164	470004	476040	57227415	2203595	chrY	tig00000003_pilon	repetitive	54272159	11279981
11391332	11393170	476036	474198	57227415	2203595	chrY	tig00000003_pilon	repetitive	54272159	11279981
13559259	13565292	476040	470005	57227415	2203595	chrY	tig00000003_pilon	repetitive	54272159	11279981
13952727	13957980	28332	23108	57227415	2203595	chrY	tig00000003_pilon	repetitive	54272159	11279981
13985677	14019657	55913	21992	57227415	2203595	chrY	tig00000003_pilon	repetitive	54272159	11279981
14000824	14057053	14	55913	57227415	2203595	chrY	tig00000003_pilon	repetitive	54272159	11279981
14023072	14041906	18617	14	57227415	2203595	chrY	tig00000003_pilon	repetitive	54272159	11279981
15874851	15882690	1897839	1890009	57227415	2203595	chrY	tig00000003_pilon	repetitive	54272159	11279981
15883028	15883580	1890024	1889472	57227415	2203595	chrY	tig00000003_pilon	repetitive	54272159	11279981
15896219	15904950	1876833	1868162	57227415	2203595	chrY	tig00000003_pilon	repetitive	54272159	11279981
16196728	16213938	2186533	2203595	57227415	2203595	chrY	tig00000003_pilon	repetitive	54272159	11279981
16371405	16388615	2203595	2186533	57227415	2203595	chrY	tig00000003_pilon	repetitive	54272159	11279981
16388766	16425797	2186389	2149412	57227415	2203595	chrY	tig00000003_pilon	repetitive	54272159	11279981
17060920	17066960	476032	470005	57227415	2203595	chrY	tig00000003_pilon	repetitive	54272159	11279981
17376184	17377483	473637	474936	57227415	2203595	chrY	tig00000003_pilon	repetitive	54272159	11279981
17865406	17866522	474928	476040	57227415	2203595	chrY	tig00000003_pilon	repetitive	54272159	11279981
18039486	18040602	476040	474928	57227415	2203595	chrY	tig00000003_pilon	repetitive	54272159	11279981
19678055	19679131	476058	474982	57227415	2203595	chrY	tig00000003_pilon	repetitive	54272159	11279981
20472979	20475821	476058	473217	57227415	2203595	chrY	tig00000003_pilon	repetitive	54272159	11279981
20958678	20959552	476040	475170	57227415	2203595	chrY	tig00000003_pilon	repetitive	54272159	11279981
23379646	23383684	474824	470778	57227415	2203595	chrY	tig00000003_pilon	repetitive	54272159	11279981
23956802	23959834	476102	473069	57227415	2203595	chrY	tig00000003_pilon	repetitive	54272159	11279981
25710292	25713324	473069	476102	57227415	2203595	chrY	tig00000003_pilon	repetitive	54272159	11279981
26286937	26290975	470778	474824	57227415	2203595	chrY	tig00000003_pilon	repetitive	54272159	11279981
56887140	56890351	476022	472812	57227415	2203595	chrY	tig00000003_pilon	repetitive	54272159	11279981
16280317	16316922	23202	59809	57227415	162437	chrY	tig00002307_pilon	unique	16293720	13483576
16256735	16280132	0	23191	57227415	162437	chrY	tig00002307_pilon	unique	16280132	13483576
16351289	16419318	94882	162436	57227415	162437	chrY	tig00002307_pilon	repetitive	16324436	13483576
16315776	16328588	12601	0	57227415	162437	chrY	tig00002307_pilon	repetitive	16315987	13483576
16319509	16352288	62087	94755	57227415	162437	chrY	tig00002307_pilon	repetitive	16290201	13483576
16317436	16319442	60072	62069	57227415	162437	chrY	tig00002307_pilon	repetitive	16259370	13483576
16268400	16269546	59809	58655	57227415	162437	chrY	tig00002307_pilon	repetitive	16209737	13483576
16233047	16267886	94755	60072	57227415	162437	chrY	tig00002307_pilon	repetitive	16173131	13483576
16166028	16234046	162436	94882	57227415	162437	chrY	tig00002307_pilon	repetitive	16071610	13483576
16159552	16213819	7417	61368	57227415	61635	chrY	tig00002306_pilon	repetitive	56222538	13646013
16371524	16433297	61368	1	57227415	61635	chrY	tig00002306_pilon	repetitive	56222538	13646013
16408824	16781498	15904	388602	57227415	1463983	chrY	tig00002305_pilon	unique	16765594	13707648
16963748	17265331	570653	872046	57227415	1463983	chrY	tig00002305_pilon	unique	16694678	13707648
16781610	16963637	388597	570656	57227415	1463983	chrY	tig00002305_pilon	unique	16575040	13707648
17326475	17498261	932534	1104289	57227415	1463983	chrY	tig00002305_pilon	unique	16565727	13707648
17265459	17324925	872046	931343	57227415	1463983	chrY	tig00002305_pilon	unique	16452879	13707648
56887140	56890351	667813	671005	57227415	1463983	chrY	tig00002305_pilon	repetitive	56222538	13707648
56888227	56889526	983553	982254	57227415	1463983	chrY	tig00002305_pilon	repetitive	55905973	13707648
25710292	25713250	670748	667809	57227415	1463983	chrY	tig00002305_pilon	repetitive	25042502	13707648
25864856	25867535	1064910	1062228	57227415	1463983	chrY	tig00002305_pilon	repetitive	24802625	13707648
25710860	25712159	982254	983553	57227415	1463983	chrY	tig00002305_pilon	repetitive	24729905	13707648
25664752	25677878	1441155	1427952	57227415	1463983	chrY	tig00002305_pilon	repetitive	24236723	13707648
25645013	25648561	1460850	1457270	57227415	1463983	chrY	tig00002305_pilon	repetitive	24187711	13707648
25642144	25645013	1463982	1461166	57227415	1463983	chrY	tig00002305_pilon	repetitive	24181031	13707648
23956876	23959834	667809	670748	57227415	1463983	chrY	tig00002305_pilon	repetitive	23292025	13707648
23957967	23959266	983553	982254	57227415	1463983	chrY	tig00002305_pilon	repetitive	22975713	13707648
23802546	23805225	1062228	1064910	57227415	1463983	chrY	tig00002305_pilon	repetitive	22742997	13707648
23992263	24005389	1427952	1441155	57227415	1463983	chrY	tig00002305_pilon	repetitive	22577437	13707648
24021576	24025131	1457270	1460860	57227415	1463983	chrY	tig00002305_pilon	repetitive	22567861	13707648
24025121	24027990	1461166	1463982	57227415	1463983	chrY	tig00002305_pilon	repetitive	22566824	13707648
20473011	20475821	667809	670600	57227415	1463983	chrY	tig00002305_pilon	repetitive	19808012	13707648
20474102	20475401	983553	982254	57227415	1463983	chrY	tig00002305_pilon	repetitive	19491848	13707648
18407745	18450201	1104289	1061861	57227415	1463983	chrY	tig00002305_pilon	repetitive	17345912	13707648
18335761	18407456	1176015	1104303	57227415	1463983	chrY	tig00002305_pilon	repetitive	17231441	13707648
18065932	18335559	1445477	1176030	57227415	1463983	chrY	tig00002305_pilon	repetitive	16890082	13707648
17376184	17377483	670207	668907	57227415	1463983	chrY	tig00002305_pilon	repetitive	16707276	13707648
17570452	17840079	1176030	1445477	57227415	1463983	chrY	tig00002305_pilon	repetitive	16664049	13707648
18047265	18065620	1463982	1445726	57227415	1463983	chrY	tig00002305_pilon	repetitive	16601638	13707648
17498549	17570250	1104303	1176015	57227415	1463983	chrY	tig00002305_pilon	repetitive	16465947	13707648
17840391	17858743	1445726	1463982	57227415	1463983	chrY	tig00002305_pilon	repetitive	16413017	13707648
16392183	16408505	0	15881	57227415	1463983	chrY	tig00002305_pilon	repetitive	16408505	13707648
16176843	16193159	15881	0	57227415	1463983	chrY	tig00002305_pilon	repetitive	16177278	13707648
16159552	16176524	32819	15904	57227415	1463983	chrY	tig00002305_pilon	repetitive	16143705	13707648
17062016	17063315	983553	982254	57227415	1463983	chrY	tig00002305_pilon	repetitive	16079762	13707648
11756020	11756990	983553	982583	57227415	1463983	chrY	tig00002305_pilon	repetitive	10773437	13707648
9941132	9947151	673825	667807	57227415	1463983	chrY	tig00002305_pilon	repetitive	9273326	13707648
9944759	9946058	982254	983553	57227415	1463983	chrY	tig00002305_pilon	repetitive	8963804	13707648
5606173	5612199	667809	673828	57227415	1463983	chrY	tig00002305_pilon	repetitive	4944390	13707648
5607264	5608563	983553	982254	57227415	1463983	chrY	tig00002305_pilon	repetitive	4625010	13707648
4950009	4951307	983553	982254	57227415	1463983	chrY	tig00002305_pilon	repetitive	3967754	13707648
3447189	3448471	982254	983553	57227415	1463983	chrY	tig00002305_pilon	repetitive	2466217	13707648
18612372	18870184	1	257423	57227415	278531	chrY	tig00000004_pilon	unique	54272159	15171631
17455804	17461937	257435	263500	57227415	278531	chrY	tig00000004_pilon	repetitive	54272159	15171631
17462104	17466834	263500	268142	57227415	278531	chrY	tig00000004_pilon	repetitive	54272159	15171631
18439173	18443901	268142	263500	57227415	278531	chrY	tig00000004_pilon	repetitive	54272159	15171631
18444068	18640361	263500	67490	57227415	278531	chrY	tig00000004_pilon	repetitive	54272159	15171631
18680027	18708030	27831	1	57227415	278531	chrY	tig00000004_pilon	repetitive	54272159	15171631
23802546	23805225	257801	260464	57227415	278531	chrY	tig00000004_pilon	repetitive	54272159	15171631
25864856	25867535	260464	257801	57227415	278531	chrY	tig00000004_pilon	repetitive	54272159	15171631
18879037	19108876	54947	284916	57227415	1277241	chrY	tig00000021_pilon	unique	26160311	15450162
19108842	19315014	284917	491092	57227415	1277241	chrY	tig00000021_pilon	unique	26160311	15450162
19315265	19389824	491141	565704	57227415	1277241	chrY	tig00000021_pilon	unique	26160311	15450162
19389909	20055967	565621	1231572	57227415	1277241	chrY	tig00000021_pilon	unique	26160311	15450162
3448517	3449599	854745	853663	57227415	1277241	chrY	tig00000021_pilon	repetitive	26160311	15450162
4948917	4949963	853697	854745	57227415	1277241	chrY	tig00000021_pilon	repetitive	26160311	15450162
5175380	5176423	853700	854745	57227415	1277241	chrY	tig00000021_pilon	repetitive	26160311	15450162
17865460	17866537	854745	853665	57227415	1277241	chrY	tig00000021_pilon	repetitive	26160311	15450162
18039471	18040548	853665	854745	57227415	1277241	chrY	tig00000021_pilon	repetitive	26160311	15450162
18456742	18504776	54946	7592	57227415	1277241	chrY	tig00000021_pilon	repetitive	26160311	15450162
18815626	18863655	7588	54946	57227415	1277241	chrY	tig00000021_pilon	repetitive	26160311	15450162
19580767	19584020	959312	956031	57227415	1277241	chrY	tig00000021_pilon	repetitive	26160311	15450162
19780411	19783692	759618	756362	57227415	1277241	chrY	tig00000021_pilon	repetitive	26160311	15450162
20055057	20060815	1230412	1236160	57227415	1277241	chrY	tig00000021_pilon	repetitive	26160311	15450162
20958676	20959551	853674	854554	57227415	1277241	chrY	tig00000021_pilon	repetitive	26160311	15450162
1	3046	1229415	1232460	37240	1277241	chrY_KI270740v1_random	tig00000021_pilon	repetitive	26160311	15450162
1248	3171	1230412	1232335	37240	1277241	chrY_KI270740v1_random	tig00000021_pilon	repetitive	26160311	15450162
3174	14291	1232463	1243532	37240	1277241	chrY_KI270740v1_random	tig00000021_pilon	repetitive	26160311	15450162
20345228	20368290	15264	38280	57227415	1176503	chrY	tig00000115_pilon	unique	26160311	16727403
20368444	20564151	38363	234056	57227415	1176503	chrY	tig00000115_pilon	unique	26160311	16727403
20564338	20575925	234440	246042	57227415	1176503	chrY	tig00000115_pilon	unique	26160311	16727403
20576082	20589270	246044	259234	57227415	1176503	chrY	tig00000115_pilon	unique	26160311	16727403
20591987	20612355	259233	279526	57227415	1176503	chrY	tig00000115_pilon	unique	26160311	16727403
20612474	20642282	279547	309299	57227415	1176503	chrY	tig00000115_pilon	unique	26160311	16727403
20642702	20696449	309407	363143	57227415	1176503	chrY	tig00000115_pilon	unique	26160311	16727403
20696514	20828056	363141	494681	57227415	1176503	chrY	tig00000115_pilon	unique	26160311	16727403
20828613	21021692	495238	688414	57227415	1176503	chrY	tig00000115_pilon	unique	26160311	16727403
21014028	21053790	728342	688612	57227415	1176503	chrY	tig00000115_pilon	unique	26160311	16727403
21072707	21107309	739030	773660	57227415	1176503	chrY	tig00000115_pilon	unique	26160311	16727403
21107606	21154376	773662	820430	57227415	1176503	chrY	tig00000115_pilon	unique	26160311	16727403
21154599	21170804	820486	836683	57227415	1176503	chrY	tig00000115_pilon	unique	26160311	16727403
21170789	21201368	836996	867577	57227415	1176503	chrY	tig00000115_pilon	unique	26160311	16727403
21202159	21402198	867631	1067719	57227415	1176503	chrY	tig00000115_pilon	unique	26160311	16727403
21402572	21438515	1067870	1103832	57227415	1176503	chrY	tig00000115_pilon	unique	26160311	16727403
21438673	21469439	1103873	1134652	57227415	1176503	chrY	tig00000115_pilon	unique	26160311	16727403
21477723	21511689	1142628	1176503	57227415	1176503	chrY	tig00000115_pilon	unique	26160311	16727403
3446769	3449593	145770	142924	57227415	1176503	chrY	tig00000115_pilon	repetitive	26160311	16727403
4948904	4951726	142944	145770	57227415	1176503	chrY	tig00000115_pilon	repetitive	26160311	16727403
5175361	5176461	142941	144044	57227415	1176503	chrY	tig00000115_pilon	repetitive	26160311	16727403
5606143	5608983	142924	145770	57227415	1176503	chrY	tig00000115_pilon	repetitive	26160311	16727403
9944339	9947164	145770	142942	57227415	1176503	chrY	tig00000115_pilon	repetitive	26160311	16727403
9995461	9999617	1012898	1008797	57227415	1176503	chrY	tig00000115_pilon	repetitive	26160311	16727403
11391315	11392659	142930	144279	57227415	1176503	chrY	tig00000115_pilon	repetitive	26160311	16727403
11754921	11756990	142950	145023	57227415	1176503	chrY	tig00000115_pilon	repetitive	26160311	16727403
17060921	17063735	142954	145770	57227415	1176503	chrY	tig00000115_pilon	repetitive	26160311	16727403
17376184	17377483	145351	144052	57227415	1176503	chrY	tig00000115_pilon	repetitive	26160311	16727403
17865406	17866526	144060	142934	57227415	1176503	chrY	tig00000115_pilon	repetitive	26160311	16727403
17865649	17866358	626244	625530	57227415	1176503	chrY	tig00000115_pilon	repetitive	26160311	16727403
17865966	17866510	357552	357008	57227415	1176503	chrY	tig00000115_pilon	repetitive	26160311	16727403
18039498	18040042	357008	357552	57227415	1176503	chrY	tig00000115_pilon	repetitive	26160311	16727403
18039482	18040602	142934	144060	57227415	1176503	chrY	tig00000115_pilon	repetitive	26160311	16727403
18039482	18040359	625364	626244	57227415	1176503	chrY	tig00000115_pilon	repetitive	26160311	16727403
20319271	20331049	9386	21032	57227415	1176503	chrY	tig00000115_pilon	repetitive	26160311	16727403
20339326	20345228	9329	15139	57227415	1176503	chrY	tig00000115_pilon	repetitive	26160311	16727403
20827761	20828912	495537	494386	57227415	1176503	chrY	tig00000115_pilon	repetitive	26160311	16727403
21005917	21013757	736177	728356	57227415	1176503	chrY	tig00000115_pilon	repetitive	26160311	16727403
21005927	21011936	694635	688612	57227415	1176503	chrY	tig00000115_pilon	repetitive	26160311	16727403
21047768	21055611	736164	728356	57227415	1176503	chrY	tig00000115_pilon	repetitive	26160311	16727403
21047765	21069745	672631	694632	57227415	1176503	chrY	tig00000115_pilon	repetitive	26160311	16727403
21055882	21063547	728342	720706	57227415	1176503	chrY	tig00000115_pilon	repetitive	26160311	16727403
21063745	21072580	730166	738999	57227415	1176503	chrY	tig00000115_pilon	repetitive	26160311	16727403
21063745	21069758	678646	672621	57227415	1176503	chrY	tig00000115_pilon	repetitive	26160311	16727403
21426661	21429011	1142293	1139950	57227415	1176503	chrY	tig00000115_pilon	repetitive	26160311	16727403
21470048	21477498	1134849	1142293	57227415	1176503	chrY	tig00000115_pilon	repetitive	26160311	16727403
21475155	21481824	1094318	1087626	57227415	1176503	chrY	tig00000115_pilon	repetitive	26160311	16727403
21516308	21535230	1157687	1176503	57227415	1176503	chrY	tig00000115_pilon	repetitive	26160311	16727403
21539849	21551860	1157687	1169652	57227415	1176503	chrY	tig00000115_pilon	repetitive	26160311	16727403
21877542	21888565	1169652	1158670	57227415	1176503	chrY	tig00000115_pilon	repetitive	26160311	16727403
21894175	21912106	1176503	1158670	57227415	1176503	chrY	tig00000115_pilon	repetitive	26160311	16727403
21917716	21924332	1176503	1169941	57227415	1176503	chrY	tig00000115_pilon	repetitive	26160311	16727403
22164570	22178020	1171091	1157687	57227415	1176503	chrY	tig00000115_pilon	repetitive	26160311	16727403
22182631	22187748	1176503	1171454	57227415	1176503	chrY	tig00000115_pilon	repetitive	26160311	16727403
22398670	22403786	1171454	1176503	57227415	1176503	chrY	tig00000115_pilon	repetitive	26160311	16727403
22408403	22421853	1157687	1171091	57227415	1176503	chrY	tig00000115_pilon	repetitive	26160311	16727403
56887140	56889946	142962	145770	57227415	1176503	chrY	tig00000115_pilon	repetitive	26160311	16727403
692116	725475	119284	152647	57227415	368204	chrY	tig00000167_pilon	unique	606191	17903906
783230	809893	213052	239603	57227415	368204	chrY	tig00000167_pilon	unique	596841	17903906
602086	622374	33817	53982	57227415	368204	chrY	tig00000167_pilon	unique	588557	17903906
865838	880682	294008	308772	57227415	368204	chrY	tig00000167_pilon	unique	586674	17903906
884565	899324	312718	327388	57227415	368204	chrY	tig00000167_pilon	unique	586606	17903906
825324	840024	254376	268904	57227415	368204	chrY	tig00000167_pilon	unique	585648	17903906
746096	760707	175391	189957	57227415	368204	chrY	tig00000167_pilon	unique	585316	17903906
814262	825588	243260	254541	57227415	368204	chrY	tig00000167_pilon	unique	582328	17903906
636332	647766	66386	77784	57227415	368204	chrY	tig00000167_pilon	unique	581380	17903906
761351	770809	190001	199430	57227415	368204	chrY	tig00000167_pilon	unique	580808	17903906
925358	932433	351664	358716	57227415	368204	chrY	tig00000167_pilon	unique	580769	17903906
932737	938651	359188	364975	57227415	368204	chrY	tig00000167_pilon	unique	579463	17903906
668418	675477	97414	104419	57227415	368204	chrY	tig00000167_pilon	unique	578063	17903906
737509	745036	167875	175363	57227415	368204	chrY	tig00000167_pilon	unique	577161	17903906
731422	737349	161842	167764	57227415	368204	chrY	tig00000167_pilon	unique	575507	17903906
724622	730367	155797	161424	57227415	368204	chrY	tig00000167_pilon	unique	574570	17903906
880822	883037	308991	311206	57227415	368204	chrY	tig00000167_pilon	unique	574046	17903906
682329	685170	111132	113943	57227415	368204	chrY	tig00000167_pilon	unique	574038	17903906
675500	678771	104863	108132	57227415	368204	chrY	tig00000167_pilon	unique	573908	17903906
570575	577862	4041	11321	57227415	368204	chrY	tig00000167_pilon	unique	573821	17903906
685871	687830	114180	116130	57227415	368204	chrY	tig00000167_pilon	unique	573650	17903906
585099	592515	18899	26280	57227415	368204	chrY	tig00000167_pilon	unique	573616	17903906
688466	689584	116130	117268	57227415	368204	chrY	tig00000167_pilon	unique	573454	17903906
772341	776008	202598	206216	57227415	368204	chrY	tig00000167_pilon	unique	573410	17903906
776190	779056	206245	209110	57227415	368204	chrY	tig00000167_pilon	unique	572811	17903906
680402	681774	109248	110618	57227415	368204	chrY	tig00000167_pilon	unique	572526	17903906
780864	783026	210816	212965	57227415	368204	chrY	tig00000167_pilon	unique	572210	17903906
771287	772597	201106	202414	57227415	368204	chrY	tig00000167_pilon	unique	571491	17903906
627192	628330	57447	58588	57227415	368204	chrY	tig00000167_pilon	unique	570883	17903906
566692	570120	687	4041	57227415	368204	chrY	tig00000167_pilon	unique	569433	17903906
582354	583944	15905	17473	57227415	368204	chrY	tig00000167_pilon	unique	568039	17903906
578059	579140	11518	12595	57227415	368204	chrY	tig00000167_pilon	unique	567622	17903906
903954	914415	331493	341899	57227415	368204	chrY	tig00000167_pilon	repetitive	582922	17903906
849326	857805	277088	285498	57227415	368204	chrY	tig00000167_pilon	repetitive	580717	17903906
918432	924508	344802	350833	57227415	368204	chrY	tig00000167_pilon	repetitive	579706	17903906
857929	864965	285442	292455	57227415	368204	chrY	tig00000167_pilon	repetitive	579523	17903906
839727	847068	267927	275225	57227415	368204	chrY	tig00000167_pilon	repetitive	579141	17903906
656801	663591	86342	93001	57227415	368204	chrY	tig00000167_pilon	repetitive	577249	17903906
650864	657155	80215	86441	57227415	368204	chrY	tig00000167_pilon	repetitive	576940	17903906
899508	904363	327437	332293	57227415	368204	chrY	tig00000167_pilon	repetitive	576926	17903906
629558	636600	59831	66866	57227415	368204	chrY	tig00000167_pilon	repetitive	576769	17903906
915146	918841	342598	346282	57227415	368204	chrY	tig00000167_pilon	repetitive	576243	17903906
663288	667752	92615	97058	57227415	368204	chrY	tig00000167_pilon	repetitive	575137	17903906
689881	692213	117360	119699	57227415	368204	chrY	tig00000167_pilon	repetitive	574853	17903906
847414	849430	275343	277354	57227415	368204	chrY	tig00000167_pilon	repetitive	574087	17903906
883457	885167	311320	313013	57227415	368204	chrY	tig00000167_pilon	repetitive	573847	17903906
811550	814738	240910	244089	57227415	368204	chrY	tig00000167_pilon	repetitive	573828	17903906
864822	866269	293126	294546	57227415	368204	chrY	tig00000167_pilon	repetitive	573143	17903906
647848	650270	77210	79622	57227415	368204	chrY	tig00000167_pilon	repetitive	573060	17903906
593108	598807	26409	32055	57227415	368204	chrY	tig00000167_pilon	repetitive	572398	17903906
809892	810781	239461	240346	57227415	368204	chrY	tig00000167_pilon	repetitive	571320	17903906
598440	601050	30891	33481	57227415	368204	chrY	tig00000167_pilon	repetitive	570159	17903906
21555661	21670559	7111	121740	57227415	182838	chrY	tig00000159_pilon	unique	21663448	18272110
21670916	21731607	122194	182834	57227415	182838	chrY	tig00000159_pilon	unique	21609413	18272110
22416880	22420415	0	3488	57227415	182838	chrY	tig00000159_pilon	repetitive	22420415	18272110
22166008	22169543	3488	0	57227415	182838	chrY	tig00000159_pilon	repetitive	22166055	18272110
21923180	21928252	4941	2	57227415	182838	chrY	tig00000159_pilon	repetitive	21923311	18272110
21901084	21904619	3488	0	57227415	182838	chrY	tig00000159_pilon	repetitive	21901131	18272110
21874032	21881077	6959	0	57227415	182838	chrY	tig00000159_pilon	repetitive	21874118	18272110
21856835	21873741	23965	7111	57227415	182838	chrY	tig00000159_pilon	repetitive	21849776	18272110
21772217	21789281	182834	165721	57227415	182838	chrY	tig00000159_pilon	repetitive	21606447	18272110
21548325	21555370	0	6959	57227415	182838	chrY	tig00000159_pilon	repetitive	21555370	18272110
21524785	21528320	0	3488	57227415	182838	chrY	tig00000159_pilon	repetitive	21528320	18272110
21501245	21504780	0	3488	57227415	182838	chrY	tig00000159_pilon	repetitive	21504780	18272110
9241884	9247738	78630	72764	57227415	182838	chrY	tig00000159_pilon	repetitive	9169108	18272110
9152910	9168562	162661	146957	57227415	182838	chrY	tig00000159_pilon	repetitive	9005901	18272110
9135344	9141895	180117	173559	57227415	182838	chrY	tig00000159_pilon	repetitive	8961778	18272110
21805282	21882296	87344	10419	57227415	339319	chrY	tig00000138_pilon	unique	21794952	18454948
9238985	9298860	225950	285783	57227415	339319	chrY	tig00000138_pilon	unique	9072910	18454948
9299095	9352625	285850	339318	57227415	339319	chrY	tig00000138_pilon	unique	9066775	18454948
9205075	9239056	191945	225949	57227415	339319	chrY	tig00000138_pilon	unique	9047111	18454948
9182012	9204720	169171	191808	57227415	339319	chrY	tig00000138_pilon	unique	9035549	18454948
9131363	9153070	119538	141134	57227415	339319	chrY	tig00000138_pilon	unique	9033532	18454948
9170431	9181782	157812	169172	57227415	339319	chrY	tig00000138_pilon	unique	9023970	18454948
9168255	9170095	155906	157745	57227415	339319	chrY	tig00000138_pilon	unique	9014189	18454948
22412288	22416984	4904	9563	57227415	339319	chrY	tig00000138_pilon	repetitive	22412080	18454948
22406873	22411902	0	4872	57227415	339319	chrY	tig00000138_pilon	repetitive	22411902	18454948
22415660	22420415	10419	15123	57227415	339319	chrY	tig00000138_pilon	repetitive	22409996	18454948
22174521	22179546	4872	0	57227415	339319	chrY	tig00000138_pilon	repetitive	22174674	18454948
22168820	22174135	10158	4904	57227415	339319	chrY	tig00000138_pilon	repetitive	22163977	18454948
22166008	22170763	15123	10419	57227415	339319	chrY	tig00000138_pilon	repetitive	22155640	18454948
21923180	21928830	16581	11015	57227415	339319	chrY	tig00000138_pilon	repetitive	21912249	18454948
21909596	21914621	4872	0	57227415	339319	chrY	tig00000138_pilon	repetitive	21909749	18454948
21903896	21909210	10158	4904	57227415	339319	chrY	tig00000138_pilon	repetitive	21899052	18454948
21901084	21905837	15123	10419	57227415	339319	chrY	tig00000138_pilon	repetitive	21890714	18454948
21886055	21891080	4872	0	57227415	339319	chrY	tig00000138_pilon	repetitive	21886208	18454948
21880354	21885669	10158	4904	57227415	339319	chrY	tig00000138_pilon	repetitive	21875511	18454948
21750315	21770874	99060	119531	57227415	339319	chrY	tig00000138_pilon	repetitive	21671814	18454948
21774910	21781446	123397	129957	57227415	339319	chrY	tig00000138_pilon	repetitive	21658049	18454948
21748372	21750013	106197	104558	57227415	339319	chrY	tig00000138_pilon	repetitive	21643816	18454948
21741442	21747863	112892	106508	57227415	339319	chrY	tig00000138_pilon	repetitive	21634971	18454948
21732950	21739542	119531	112976	57227415	339319	chrY	tig00000138_pilon	repetitive	21620011	18454948
21722374	21728914	129957	123397	57227415	339319	chrY	tig00000138_pilon	repetitive	21598957	18454948
21870840	21879179	289137	297457	57227415	339319	chrY	tig00000138_pilon	repetitive	21590042	18454948
21547107	21572594	10419	35768	57227415	339319	chrY	tig00000138_pilon	repetitive	21562175	18454948
21696308	21707947	155860	144276	57227415	339319	chrY	tig00000138_pilon	repetitive	21552087	18454948
21543734	21549048	4904	10158	57227415	339319	chrY	tig00000138_pilon	repetitive	21544144	18454948
21538323	21543348	0	4872	57227415	339319	chrY	tig00000138_pilon	repetitive	21543348	18454948
21520193	21525508	4904	10158	57227415	339319	chrY	tig00000138_pilon	repetitive	21520604	18454948
21514782	21519807	0	4872	57227415	339319	chrY	tig00000138_pilon	repetitive	21519807	18454948
21523566	21528320	10419	15123	57227415	339319	chrY	tig00000138_pilon	repetitive	21517901	18454948
21496653	21501968	4904	10158	57227415	339319	chrY	tig00000138_pilon	repetitive	21497064	18454948
21492776	21496267	1440	4872	57227415	339319	chrY	tig00000138_pilon	repetitive	21494827	18454948
21500026	21504780	10419	15123	57227415	339319	chrY	tig00000138_pilon	repetitive	21494361	18454948
21550223	21558562	297457	289137	57227415	339319	chrY	tig00000138_pilon	repetitive	21261105	18454948
9543803	9550658	319955	326846	57227415	339319	chrY	tig00000138_pilon	repetitive	9230703	18454948
9523613	9537843	319955	334173	57227415	339319	chrY	tig00000138_pilon	repetitive	9217888	18454948
9503286	9522711	319955	339318	57227415	339319	chrY	tig00000138_pilon	repetitive	9202756	18454948
9482999	9502385	319955	339318	57227415	339319	chrY	tig00000138_pilon	repetitive	9182430	18454948
9462691	9482099	319955	339318	57227415	339319	chrY	tig00000138_pilon	repetitive	9162144	18454948
9453714	9461793	331275	339318	57227415	339319	chrY	tig00000138_pilon	repetitive	9130518	18454948
9394153	9403713	319955	329513	57227415	339319	chrY	tig00000138_pilon	repetitive	9083758	18454948
9373807	9393241	319955	339318	57227415	339319	chrY	tig00000138_pilon	repetitive	9073286	18454948
9353527	9372901	319955	339318	57227415	339319	chrY	tig00000138_pilon	repetitive	9052946	18454948
9153227	9167966	141146	155862	57227415	339319	chrY	tig00000138_pilon	repetitive	9026820	18454948
6262281	6269275	319955	326981	57227415	339319	chrY	tig00000138_pilon	repetitive	5949320	18454948
6241990	6261377	319955	339318	57227415	339319	chrY	tig00000138_pilon	repetitive	5941422	18454948
22298442	22410355	241338	352610	57227415	356622	chrY	tig00000119_pilon	unique	22169017	18794267
22242377	22298073	185603	241253	57227415	356622	chrY	tig00000119_pilon	unique	22112470	18794267
22218925	22240188	162466	183723	57227415	356622	chrY	tig00000119_pilon	unique	22077722	18794267
25999047	26005773	6638	0	57227415	356622	chrY	tig00000119_pilon	repetitive	25999135	18794267
25967288	25998514	37916	6857	57227415	356622	chrY	tig00000119_pilon	repetitive	25960598	18794267
23671562	23702786	6857	37916	57227415	356622	chrY	tig00000119_pilon	repetitive	23695929	18794267
23664303	23671029	0	6638	57227415	356622	chrY	tig00000119_pilon	repetitive	23671029	18794267
22525058	22531802	6638	0	57227415	356622	chrY	tig00000119_pilon	repetitive	22525164	18794267
22440153	22524528	91072	6857	57227415	356622	chrY	tig00000119_pilon	repetitive	22433456	18794267
22377683	22439190	152559	91119	57227415	356622	chrY	tig00000119_pilon	repetitive	22286631	18794267
22061865	22146271	6857	91072	57227415	356622	chrY	tig00000119_pilon	repetitive	22139414	18794267
22147234	22218541	91119	162373	57227415	356622	chrY	tig00000119_pilon	repetitive	22127422	18794267
22054592	22061335	0	6638	57227415	356622	chrY	tig00000119_pilon	repetitive	22061335	18794267
22176063	22208735	352614	320601	57227415	356622	chrY	tig00000119_pilon	repetitive	21856121	18794267
21924649	21928830	109864	113998	57227415	356622	chrY	tig00000119_pilon	repetitive	21818966	18794267
21899645	21922823	108426	131582	57227415	356622	chrY	tig00000119_pilon	repetitive	21814397	18794267
21877542	21899282	109864	131582	57227415	356622	chrY	tig00000119_pilon	repetitive	21789418	18794267
21530122	21551860	131582	109864	57227415	356622	chrY	tig00000119_pilon	repetitive	21420278	18794267
21506582	21529759	131582	108426	57227415	356622	chrY	tig00000119_pilon	repetitive	21398177	18794267
21492776	21506219	121876	108426	57227415	356622	chrY	tig00000119_pilon	repetitive	21384343	18794267
7578488	7592157	50705	64355	57227415	112707	chrY	tig00000007_pilon	repetitive	54272159	19150889
7593394	7604416	64317	75344	57227415	112707	chrY	tig00000007_pilon	repetitive	54272159	19150889
7604414	7639109	78271	112707	57227415	112707	chrY	tig00000007_pilon	repetitive	54272159	19150889
22691995	22805219	112707	1	57227415	112707	chrY	tig00000007_pilon	repetitive	54272159	19150889
22749214	22749866	55111	55762	57227415	112707	chrY	tig00000007_pilon	repetitive	54272159	19150889
23474027	23504193	82795	112707	57227415	112707	chrY	tig00000007_pilon	repetitive	54272159	19150889
24380450	24438965	58291	1	57227415	112707	chrY	tig00000007_pilon	repetitive	54272159	19150889
24382981	24383631	55111	55762	57227415	112707	chrY	tig00000007_pilon	repetitive	54272159	19150889
25231144	25289689	1	58291	57227415	112707	chrY	tig00000007_pilon	repetitive	54272159	19150889
25286508	25287158	55762	55111	57227415	112707	chrY	tig00000007_pilon	repetitive	54272159	19150889
26166417	26196584	112707	82795	57227415	112707	chrY	tig00000007_pilon	repetitive	54272159	19150889
7608954	7640380	41692	10592	57227415	183315	chrY	tig00000005_pilon	repetitive	54272159	19263596
22679675	22722163	1	41692	57227415	183315	chrY	tig00000005_pilon	repetitive	54272159	19263596
23061395	23088808	156338	183315	57227415	183315	chrY	tig00000005_pilon	repetitive	54272159	19263596
23331896	23516505	183315	1	57227415	183315	chrY	tig00000005_pilon	repetitive	54272159	19263596
24695141	24722552	156338	183315	57227415	183315	chrY	tig00000005_pilon	repetitive	54272159	19263596
24947556	24974967	183315	156338	57227415	183315	chrY	tig00000005_pilon	repetitive	54272159	19263596
26154110	26311622	1	156637	57227415	183315	chrY	tig00000005_pilon	repetitive	54272159	19263596
11355949	11429248	0	73106	57227415	73115	chrY	tig00000202_pilon	unique	11429248	19446911
11080685	11140497	2	59632	57227415	216522	chrY	tig00000164_pilon	unique	22420415	19520026
11140688	11291017	59675	209851	57227415	216522	chrY	tig00000164_pilon	unique	22420415	19520026
377105	399850	31198	53758	57227415	150168	chrY	tig00000174_pilon	unique	368652	19736548
406857	426958	61824	81748	57227415	150168	chrY	tig00000174_pilon	unique	365134	19736548
344232	363719	41	19422	57227415	150168	chrY	tig00000174_pilon	unique	363678	19736548
452931	461590	107004	115650	57227415	150168	chrY	tig00000174_pilon	unique	354586	19736548
440262	450454	94687	104873	57227415	150168	chrY	tig00000174_pilon	repetitive	355767	19736548
399982	408937	53758	62660	57227415	150168	chrY	tig00000174_pilon	repetitive	355179	19736548
427187	436894	82698	92290	57227415	150168	chrY	tig00000174_pilon	repetitive	354196	19736548
462341	470406	116620	124639	57227415	150168	chrY	tig00000174_pilon	repetitive	353786	19736548
368417	375544	23274	30374	57227415	150168	chrY	tig00000174_pilon	repetitive	352270	19736548
473049	481490	129271	137672	57227415	150168	chrY	tig00000174_pilon	repetitive	352219	19736548
469884	472757	124290	127184	57227415	150168	chrY	tig00000174_pilon	repetitive	348467	19736548
436804	439985	91781	94952	57227415	150168	chrY	tig00000174_pilon	repetitive	348204	19736548
450302	452578	104411	106635	57227415	150168	chrY	tig00000174_pilon	repetitive	348167	19736548
365888	368592	21079	23771	57227415	150168	chrY	tig00000174_pilon	repetitive	347513	19736548
375640	377429	30374	32160	57227415	150168	chrY	tig00000174_pilon	repetitive	347055	19736548
363310	365720	19822	22225	57227415	150168	chrY	tig00000174_pilon	repetitive	345898	19736548
426642	427826	81930	83116	57227415	150168	chrY	tig00000174_pilon	repetitive	345896	19736548
472753	473528	128619	129394	57227415	150168	chrY	tig00000174_pilon	repetitive	344909	19736548
484272	489247	145209	150165	57227415	150168	chrY	tig00000174_pilon	repetitive	344038	19736548
481895	485131	143177	146394	57227415	150168	chrY	tig00000174_pilon	repetitive	341954	19736548
516247	527282	4676	15669	57227415	53733	chrY	tig00000200_pilon	unique	289299	19886716
535998	545132	27604	36711	57227415	53733	chrY	tig00000200_pilon	unique	289299	19886716
545133	549329	37129	41346	57227415	53733	chrY	tig00000200_pilon	unique	289299	19886716
551098	555658	43074	47590	57227415	53733	chrY	tig00000200_pilon	unique	289299	19886716
555485	557234	48028	49794	57227415	53733	chrY	tig00000200_pilon	unique	289299	19886716
556926	560559	50085	53733	57227415	53733	chrY	tig00000200_pilon	unique	289299	19886716
530910	533136	22647	24843	57227415	53733	chrY	tig00000200_pilon	repetitive	289299	19886716
532180	534735	24412	26904	57227415	53733	chrY	tig00000200_pilon	repetitive	289299	19886716
930119	938870	1	8699	57227415	177736	chrY	tig00000172_pilon	unique	579463	19940449
940412	941946	9844	11343	57227415	177736	chrY	tig00000172_pilon	unique	579463	19940449
943544	945793	11712	13953	57227415	177736	chrY	tig00000172_pilon	unique	579463	19940449
945991	949397	13954	17284	57227415	177736	chrY	tig00000172_pilon	unique	579463	19940449
950116	953593	17288	20756	57227415	177736	chrY	tig00000172_pilon	unique	579463	19940449
954361	955436	21200	22230	57227415	177736	chrY	tig00000172_pilon	unique	579463	19940449
955935	968146	22408	34554	57227415	177736	chrY	tig00000172_pilon	unique	579463	19940449
968611	972813	34872	39061	57227415	177736	chrY	tig00000172_pilon	unique	579463	19940449
972534	981470	39171	48099	57227415	177736	chrY	tig00000172_pilon	unique	579463	19940449
981470	990499	48203	57237	57227415	177736	chrY	tig00000172_pilon	unique	579463	19940449
991164	992798	57638	59247	57227415	177736	chrY	tig00000172_pilon	unique	579463	19940449
993208	1012563	59396	78699	57227415	177736	chrY	tig00000172_pilon	unique	579463	19940449
1012563	1027870	78854	94137	57227415	177736	chrY	tig00000172_pilon	unique	579463	19940449
1028269	1041705	94247	107611	57227415	177736	chrY	tig00000172_pilon	unique	579463	19940449
1057563	1073958	123274	139645	57227415	177736	chrY	tig00000172_pilon	unique	579463	19940449
1082064	1084356	148193	150484	57227415	177736	chrY	tig00000172_pilon	unique	579463	19940449
1106838	1110543	172533	176285	57227415	177736	chrY	tig00000172_pilon	unique	579463	19940449
1110446	1111814	176370	177732	57227415	177736	chrY	tig00000172_pilon	unique	579463	19940449
1042144	1050464	107765	115896	57227415	177736	chrY	tig00000172_pilon	repetitive	579463	19940449
1049439	1054109	115134	119805	57227415	177736	chrY	tig00000172_pilon	repetitive	579463	19940449
1051497	1056482	117444	122432	57227415	177736	chrY	tig00000172_pilon	repetitive	579463	19940449
1056516	1057645	122150	123275	57227415	177736	chrY	tig00000172_pilon	repetitive	579463	19940449
1073365	1081303	139303	147249	57227415	177736	chrY	tig00000172_pilon	repetitive	579463	19940449
1084535	1086792	150486	152739	57227415	177736	chrY	tig00000172_pilon	repetitive	579463	19940449
1085645	1087111	152038	153501	57227415	177736	chrY	tig00000172_pilon	repetitive	579463	19940449
1087562	1088809	153690	154928	57227415	177736	chrY	tig00000172_pilon	repetitive	579463	19940449
1087872	1092860	154312	159288	57227415	177736	chrY	tig00000172_pilon	repetitive	579463	19940449
1092423	1099833	158720	166117	57227415	177736	chrY	tig00000172_pilon	repetitive	579463	19940449
1100597	1102636	166770	168809	57227415	177736	chrY	tig00000172_pilon	repetitive	579463	19940449
1101536	1105954	167349	171737	57227415	177736	chrY	tig00000172_pilon	repetitive	579463	19940449
26263848	26332449	1	68378	57227415	403759	chrY	tig00000028_pilon	unique	26160311	20118185
26332460	26376666	81080	125282	57227415	403759	chrY	tig00000028_pilon	unique	26160311	20118185
26376585	26407565	124838	155738	57227415	403759	chrY	tig00000028_pilon	unique	26160311	20118185
26407876	26599369	155727	347254	57227415	403759	chrY	tig00000028_pilon	unique	26160311	20118185
26599780	26638059	347605	385836	57227415	403759	chrY	tig00000028_pilon	unique	26160311	20118185
23359000	23406772	47556	1	57227415	403759	chrY	tig00000028_pilon	repetitive	26160311	20118185
56821510	56825874	70823	75024	57227415	75024	chrY	tig00000037_pilon	unique	26160311	20521944
11302768	11326073	1974	24970	57227415	65803	chrY	tig00000250_pilon	unique	11429248	20596968
11318568	11361759	22811	65803	57227415	65803	chrY	tig00000250_pilon	unique	11429248	20596968
56836405	56841903	7310	12802	57227415	397642	chrY	tig00000157_pilon	unique	1934040	20662771
56842111	56845112	12834	15811	57227415	397642	chrY	tig00000157_pilon	unique	1934040	20662771
56845685	56850461	16327	21095	57227415	397642	chrY	tig00000157_pilon	unique	1934040	20662771
56850708	56938471	21211	108885	57227415	397642	chrY	tig00000157_pilon	unique	1934040	20662771
56938480	56948977	108859	119361	57227415	397642	chrY	tig00000157_pilon	unique	1934040	20662771
56948965	56990343	119663	161065	57227415	397642	chrY	tig00000157_pilon	unique	1934040	20662771
56990123	57045472	163592	218888	57227415	397642	chrY	tig00000157_pilon	unique	1934040	20662771
57045649	57063030	218953	236381	57227415	397642	chrY	tig00000157_pilon	unique	1934040	20662771
57062982	57064049	236399	237466	57227415	397642	chrY	tig00000157_pilon	unique	1934040	20662771
57064246	57094098	237503	267339	57227415	397642	chrY	tig00000157_pilon	unique	1934040	20662771
57094368	57180960	267384	353824	57227415	397642	chrY	tig00000157_pilon	unique	1934040	20662771
57182184	57206261	353828	377676	57227415	397642	chrY	tig00000157_pilon	unique	1934040	20662771
57206671	57215491	378048	386933	57227415	397642	chrY	tig00000157_pilon	unique	1934040	20662771
3446364	3449557	60733	57527	57227415	397642	chrY	tig00000157_pilon	repetitive	1934040	20662771
4948922	4952131	57527	60733	57227415	397642	chrY	tig00000157_pilon	repetitive	1934040	20662771
5606177	5609388	57527	60733	57227415	397642	chrY	tig00000157_pilon	repetitive	1934040	20662771
9943934	9947145	60733	57527	57227415	397642	chrY	tig00000157_pilon	repetitive	1934040	20662771
11754917	11756990	57512	59582	57227415	397642	chrY	tig00000157_pilon	repetitive	1934040	20662771
17060919	17064140	57517	60733	57227415	397642	chrY	tig00000157_pilon	repetitive	1934040	20662771
17376184	17377483	59911	58615	57227415	397642	chrY	tig00000157_pilon	repetitive	1934040	20662771
20473015	20475821	57527	60328	57227415	397642	chrY	tig00000157_pilon	repetitive	1934040	20662771
23956880	23959834	57527	60476	57227415	397642	chrY	tig00000157_pilon	repetitive	1934040	20662771
25710292	25713246	60476	57527	57227415	397642	chrY	tig00000157_pilon	repetitive	1934040	20662771
57171616	57173769	161697	163812	57227415	397642	chrY	tig00000157_pilon	repetitive	1934040	20662771

## Sheet: Source_data.2A.gaps
chrY	1	10000
chrY	44822	94821
chrY	133872	222346
chrY	226277	226351
chrY	1949346	2132994
chrY	2137389	2137488
chrY	9046915	9055174
chrY	9057609	9107608
chrY	9111869	9112715
chrY	9114320	9116371
chrY	9403714	9453713
chrY	10266945	10316944
chrY	10544040	10594039
chrY	10633441	10645833
chrY	10649990	10651421
chrY	10669738	10670732
chrY	10674059	10676544
chrY	10679716	10682442
chrY	10691574	10691902
chrY	10694193	10744192
chrY	10747281	10747305
chrY	10809672	10810479
chrY	10816759	10817292
chrY	10852901	10855135
chrY	10871219	10871897
chrY	10890420	10891942
chrY	10896526	10898184
chrY	10908520	10909101
chrY	10922487	10923564
chrY	10956869	10957767
chrY	10961626	10962533
chrY	10965695	10967284
chrY	10969993	10970620
chrY	10986653	10986677
chrY	11002277	11003059
chrY	11012529	11013046
chrY	11016993	11017247
chrY	11023375	11024266
chrY	11028343	11029160
chrY	11036253	11037032
chrY	11592903	11642902
chrY	11647443	11647709
chrY	11653065	11653102
chrY	11660375	11662181
chrY	11663987	11664006
chrY	11669949	11670088
chrY	11671801	11671820
chrY	11673796	11674123
chrY	20207794	20257793
chrY	21739543	21741441
chrY	21747864	21748371
chrY	21750014	21750314
chrY	21789282	21805281
chrY	26673215	56673214
chrY	56771510	56821509
chrY	57217416	57227415

## Sheet: Source_data.2A.segDups_inter
chrY	3039934	3041196	chr4	77181180	0	+
chrY	3049917	3390556	chrX	89394404	0	+
chrY	3390564	3657611	chrX	89742813	0	+
chrY	3548777	3549812	chr1	171591686	0	-
chrY	3665865	3844209	chrX	90095777	0	+
chrY	3682599	3686997	chr5	171251651	0	+
chrY	3683767	3686991	chr13	27066155	0	-
chrY	3684345	3686013	chr19	46121954	0	-
chrY	3853083	4483712	chrX	90276317	0	+
chrY	3864607	3866741	chr8	99002019	0	+
chrY	3864607	3866742	chr20	3360492	0	+
chrY	3864622	3866453	chr20	50081378	0	+
chrY	4485640	4503323	chrX	90909509	0	-
chrY	4503652	4607403	chrX	90927207	0	+
chrY	4564440	4569891	chrX	91216531	0	-
chrY	4607402	4720620	chrX	91143608	0	+
chrY	4679985	4686381	chrX	90988994	0	-
chrY	4720625	4960524	chrX	91479250	0	+
chrY	4871588	4873075	chr6	120845781	0	-
chrY	4961294	5398165	chrX	91740846	0	+
chrY	5206344	5208083	chr1	180434785	0	-
chrY	5206358	5208136	chrX	80929432	0	-
chrY	5206358	5208110	chrX	49631628	0	+
chrY	5206358	5208086	chr3	77315889	0	+
chrY	5206360	5208033	chr9	94286527	0	+
chrY	5206388	5208090	chr12	54801911	0	+
chrY	5337594	5338978	chr12	53153257	0	-
chrY	5337609	5338952	chr13	36938176	0	+
chrY	5337657	5338977	chr17	2586238	0	+
chrY	5337698	5338952	chr13	28598843	0	-
chrY	5398169	5466385	chrX	92283924	0	+
chrY	5464146	6234575	chrX	92352303	0	+
chrY	5573095	5574498	chr9	97698872	0	+
chrY	5573095	5574478	chr6	112361389	0	-
chrY	5573095	5574486	chr6	85287676	0	+
chrY	5573095	5574474	chr6	28969083	0	-
chrY	5573095	5574480	chr16	72728565	0	+
chrY	5573095	5574477	chr1	238491305	0	+
chrY	5573095	5574479	chr1	182959025	0	-
chrY	5573097	5574495	chr5	109588291	0	+
chrY	5573097	5574486	chr2	181961148	0	-
chrY	5573098	5574492	chr4	40020195	0	+
chrY	5573098	5574498	chr18	9678175	0	-
chrY	5573098	5574480	chr12	104976699	0	-
chrY	5573100	5574495	chr20	49956697	0	+
chrY	5573100	5574498	chr2	189311192	0	-
chrY	5573100	5574486	chr11	35860188	0	-
chrY	5573101	5574143	chrX	45983321	0	+
chrY	5573101	5574498	chr22	20482747	0	-
chrY	5573103	5574495	chr4	115920665	0	+
chrY	5573108	5574486	chr3	12787334	0	-
chrY	5573114	5574497	chr22	44566935	0	+
chrY	5573129	5574486	chr5	123636094	0	+
chrY	5573133	5574486	chr3	32258928	0	+
chrY	5573334	5574479	chr6	19612930	0	+
chrY	5887509	5888740	chr3	50324910	0	-
chrY	6532794	6691110	chrX	89201802	0	+
chrY	6691106	6724154	chrX	89339579	0	+
chrY	6727805	6748559	chrX	89373655	0	+
chrY	6947694	6954480	chrX	104192785	0	-
chrY	7213611	7226015	chrX	3760227	0	-
chrY	7271199	7290866	chrX	3699919	0	-
chrY	7291748	7310412	chrX	3669764	0	-
chrY	7313487	7326362	chrX	3654955	0	-
chrY	7333660	7363453	chrX	3618075	0	-
chrY	7365274	7376511	chrX	3608093	0	-
chrY	7377892	7381794	chrX	3604119	0	-
chrY	7377962	7381547	chr15	100547928	0	-
chrY	7409943	7417294	chrX	3575322	0	-
chrY	7418452	7436934	chrX	3564258	0	-
chrY	7443652	7450705	chrX	3539753	0	-
chrY	7450815	7453284	chrX	3535885	0	-
chrY	7453632	7456889	chrX	3528679	0	-
chrY	7456953	7480222	chrX	3510108	0	-
chrY	7481468	7491549	chrX	3489315	0	-
chrY	7492267	7507947	chrX	3474147	0	-
chrY	7509165	7537252	chrX	3452127	0	-
chrY	7543614	7567869	chrX	3428838	0	-
chrY	7720503	7737007	chr3	16368725	0	+
chrY	7791228	7803769	chr3	16453735	0	+
chrY	8821229	8822949	chrX	141701225	0	+
chrY	10088004	10097793	chr4	190004058	0	-
chrY	10090864	10130605	chr20	30814169	0	+
chrY	10090865	10101940	chrUn_KI270442v1	371684	0	-
chrY	10090865	10108954	chr9	62800336	0	+
chrY	10090865	10108954	chr9	41235483	0	+
chrY	10090866	10101940	chr20	29865059	0	-
chrY	10093196	10124397	chr3	75672603	0	+
chrY	10094097	10192341	chrUn_KI270442v1	224015	0	-
chrY	10094097	10207873	chr22	11242062	0	-
chrY	10094097	10130621	chr20	29799927	0	-
chrY	10113096	10123453	chr18	52209	0	-
chrY	10113100	10130483	chr12	34166893	0	-
chrY	10114235	10123453	chr9	138164052	0	+
chrY	10114235	10123453	chr10	51879	0	-
chrY	10116072	10123453	chr16	90084887	0	+
chrY	10116442	10153912	chr20	29342452	0	-
chrY	10118934	10124401	chr3	198113954	0	+
chrY	10119160	10198982	chr22	11550626	0	+
chrY	10130746	10132031	chr5	40236638	0	+
chrY	10134305	10203450	chr20	30856243	0	+
chrY	10134305	10170821	chr20	29763067	0	-
chrY	10134305	10146103	chr1	879426	0	+
chrY	10134361	10142205	chr18	27566	0	-
chrY	10134361	10142205	chr10	27236	0	-
chrY	10134367	10142213	chr3	198126689	0	+
chrY	10134992	10142213	chr9	138186511	0	+
chrY	10142211	10144346	chr1	5654881	0	+
chrY	10148138	10152937	chr1	5668951	0	+
chrY	10154949	10189509	chr16	34119192	0	+
chrY	10156355	10176029	chr20	29319462	0	-
chrY	10169693	10204299	chr14	16022703	0	+
chrY	10174643	10179462	chr20	29756380	0	-
chrY	10174760	10176029	chr20	29447404	0	+
chrY	10177608	10207749	chr20	29289665	0	-
chrY	10178397	10207873	chr20	30477246	0	-
chrY	10178507	10205780	chr2	132247632	0	-
chrY	10182768	10204869	chr20	29737064	0	-
chrY	10188698	10190599	chr17	47135478	0	+
chrY	10201170	10203009	chrUn_KI270750v1	142883	0	-
chrY	10201170	10203016	chr4	189713674	0	+
chrY	10201170	10203009	chr21	9641040	0	-
chrY	11040853	11083604	chr11	71116951	0	+
chrY	11083604	11098118	chr9	66251564	0	+
chrY	11083604	11099100	chr9	63707980	0	-
chrY	11083604	11099100	chr9	41339176	0	+
chrY	11083604	11098118	chr9	40111158	0	-
chrY	11083604	11097537	chr22	15881063	0	-
chrY	11083604	11097537	chr22	10851638	0	-
chrY	11083604	11107177	chr21	9024954	0	+
chrY	11083604	11092089	chr2	131793300	0	+
chrY	11083604	11098206	chr2	131755309	0	-
chrY	11083604	11107177	chr14_GL000194v1_random	8892	0	+
chrY	11083604	11098246	chr14	19227045	0	+
chrY	11083608	11098740	chr9_KI270719v1_random	92878	0	-
chrY	11083608	11099081	chr21	10123631	0	-
chrY	11086298	11092076	chr22	15512095	0	-
chrY	11086298	11097986	chr14	19158010	0	-
chrY	11086298	11092076	chr14	18585038	0	-
chrY	11094688	11148399	chr9	64011930	0	+
chrY	11099885	11131154	chrUn_KI270743v1	164491	0	+
chrY	11099885	11113556	chrUn_GL000214v1	103050	0	-
chrY	11099885	11132970	chr4	49516709	0	+
chrY	11099885	11132970	chr4	49246019	0	-
chrY	11099885	11120691	chr22	11703628	0	+
chrY	11099885	11139572	chr21	8812071	0	+
chrY	11099885	11139572	chr1_KI270706v1_random	120801	0	-
chrY	11099948	11139572	chr22	12130698	0	-
chrY	11099973	11139572	chr22	11821960	0	+
chrY	11106874	11108064	chr9	97221674	0	-
chrY	11107014	11110471	chr9_KI270719v1_random	170041	0	+
chrY	11107014	11110470	chr9	62834893	0	-
chrY	11107020	11110365	chr2	132352710	0	+
chrY	11107040	11110470	chr9	41270561	0	-
chrY	11107040	11110365	chr20	30585502	0	+
chrY	11110478	11116446	chr9	67849846	0	+
chrY	11110478	11116446	chr9	66156436	0	-
chrY	11110478	11116446	chr9	64360107	0	+
chrY	11110478	11116446	chr9	42843118	0	+
chrY	11110478	11116446	chr9	40213894	0	+
chrY	11110478	11139424	chr2	94894862	0	-
chrY	11112536	11113556	chrUn_KI270751v1	0	0	+
chrY	11117468	11278686	chrUn_GL000218v1	0	0	+
chrY	11117468	11141260	chr20	30735560	0	-
chrY	11121692	11132992	chrUn_KI270751v1	1866	0	+
chrY	11121692	11132992	chrUn_GL000214v1	90824	0	-
chrY	11122873	11139572	chrUn_KI270742v1	0	0	+
chrY	11131775	11176207	chrUn_KI270744v1	59134	0	-
chrY	11132618	11139572	chr14_GL000009v2_random	4	0	+
chrY	11135031	11280828	chr21	9047184	0	+
chrY	11135031	11289213	chr14_GL000194v1_random	32406	0	+
chrY	11136586	11139572	chr4_GL000008v2_random	206715	0	-
chrY	11137171	11138394	chr7	7000547	0	-
chrY	11139571	11176207	chr2	94854655	0	-
chrY	11141817	11148979	chr8	46596255	0	-
chrY	11146182	11148399	chr20	30729695	0	-
chrY	11167773	11176207	chr9	64066032	0	+
chrY	11167773	11176207	chr20	30721322	0	-
chrY	11170154	11176207	chr9	67855996	0	+
chrY	11170154	11176207	chr9	66150344	0	-
chrY	11170154	11176207	chr9	64366242	0	+
chrY	11170154	11176207	chr9	42849235	0	+
chrY	11170154	11176207	chr9	40220028	0	+
chrY	11173205	11176207	chr18	14179032	0	+
chrY	11174151	11176207	chr21	13976641	0	-
chrY	11174311	11176207	chr21	14065696	0	+
chrY	11175045	11176102	chr4	69451797	0	-
chrY	11176217	11283092	chrUn_KI270743v1	0	0	-
chrY	11176217	11297246	chr4_GL000008v2_random	510	0	-
chrY	11176217	11218369	chr22	11931649	0	+
chrY	11176217	11181811	chr20	30617093	0	-
chrY	11176217	11214097	chr1_KI270706v1_random	0	0	-
chrY	11176217	11290094	chr14_GL000009v2_random	85773	0	+
chrY	11176409	11186149	chr4	49586904	0	+
chrY	11176409	11181971	chr4	49200000	0	-
chrY	11176409	11182647	chr1_KI270706v1_random	168804	0	+
chrY	11176411	11190530	chr22	11681310	0	-
chrY	11176411	11217369	chr21	8756715	0	-
chrY	11178362	11291664	chrUn_KI270742v1	69842	0	+
chrY	11178362	11290332	chr3_GL000221v1_random	39893	0	+
chrY	11178362	11292321	chr21	9247787	0	-
chrY	11180661	11206803	chr1_KI270707v1_random	0	0	+
chrY	11180782	11217369	chr22	12776204	0	+
chrY	11181819	11202555	chrUn_GL000224v1	19439	0	-
chrY	11181819	11282607	chr14_KI270722v1_random	0	0	-
chrY	11181865	11251684	chr1_KI270708v1_random	0	0	-
chrY	11182301	11206803	chr22	11433207	0	-
chrY	11183289	11219712	chr4	49156631	0	-
chrY	11186265	11206803	chr4	49600000	0	+
chrY	11192013	11270743	chr22	12042159	0	-
chrY	11192415	11209955	chr3	75759339	0	+
chrY	11202775	11291894	chrUn_KI270751v1	54538	0	+
chrY	11202775	11210024	chrUn_GL000214v1	36595	0	-
chrY	11206799	11217369	chrUn_KI270743v1	199702	0	+
chrY	11209800	11290840	chr3	75780088	0	+
chrY	11209820	11245444	chrUn_GL000214v1	0	0	-
chrY	11214973	11219674	chr4	49626615	0	+
chrY	11216255	11262838	chr22	12178929	0	+
chrY	11216255	11254846	chr22	11774629	0	-
chrY	11231103	11239524	chr1	890933	0	+
chrY	11242754	11279340	chr22	12868137	0	-
chrY	11245520	11277224	chr22	12694103	0	-
chrY	11249694	11289962	chr1_KI270710v1_random	0	0	+
chrY	11250243	11260781	chr14_GL000225v1_random	200636	0	-
chrY	11263658	11278751	chr22	12028037	0	+
chrY	11308092	11310452	chr18	109898	0	-
chrY	11331739	11334436	chr4	190173121	0	+
chrY	11332219	11333352	chr4	190021643	0	-
chrY	11332240	11333266	chr3	75668840	0	+
chrY	11334432	11443536	chr22	16422774	0	+
chrY	11334432	11444877	chr2	91876961	0	+
chrY	11334432	11354471	chr16_KI270728v1_random	660455	0	+
chrY	11334432	11389884	chr16_KI270728v1_random	387297	0	+
chrY	11334432	11444906	chr16	32333896	0	-
chrY	11334432	11375733	chr10	42244266	0	-
chrY	11334432	11444890	chr10	38634828	0	+
chrY	11336001	11391318	chr4	102896543	0	+
chrY	11350345	11444906	chr16_KI270728v1_random	90861	0	+
chrY	11366066	11387789	chr2	89663936	0	-
chrY	11387785	11432087	chr22	11119187	0	+
chrY	11394638	11412030	chr4	102960893	0	+
chrY	11397365	11444906	chr16_KI270728v1_random	1675402	0	+
chrY	11412025	11433940	chr22	28675778	0	-
chrY	11412025	11444906	chr16_KI270728v1_random	1840172	0	-
chrY	11412025	11444906	chr16	33539870	0	-
chrY	11412025	11420638	chr15	20284720	0	+
chrY	11420441	11439462	chr16_KI270728v1_random	1807469	0	-
chrY	11420441	11439462	chr16_KI270728v1_random	200923	0	+
chrY	11420441	11439462	chr16	33507168	0	-
chrY	11420441	11439462	chr16	32300898	0	-
chrY	11428075	11444929	chr15	20293202	0	+
chrY	11429383	11444931	chr10	42227151	0	-
chrY	11434025	11444815	chrUn_KI270749v1	131435	0	+
chrY	11434025	11444923	chr9	65813606	0	-
chrY	11434025	11436875	chr9	65197113	0	+
chrY	11434025	11444802	chr9	64712796	0	+
chrY	11434025	11444923	chr9	63386290	0	+
chrY	11434025	11444802	chr9	63041320	0	-
chrY	11434025	11444890	chr9	40585319	0	+
chrY	11434025	11444931	chr2	91559421	0	-
chrY	11434025	11444931	chr2	90246301	0	+
chrY	11434025	11444931	chr2	87350053	0	+
chrY	11434025	11444690	chr1_KI270712v1_random	93067	0	-
chrY	11434025	11440594	chr16	33708194	0	+
chrY	11434025	11444931	chr15	21143156	0	-
chrY	11434025	11444931	chr15	20136633	0	-
chrY	11434025	11444815	chr14_KI270725v1_random	24072	0	+
chrY	11434025	11443975	chr1	144815047	0	+
chrY	11434025	11443975	chr1	144141179	0	-
chrY	11434025	11444931	chr1	143314552	0	-
chrY	11434029	11444871	chr2	94209637	0	+
chrY	11434030	11444906	chr22	10629786	0	+
chrY	11434030	11444906	chr21	8652675	0	+
chrY	11435358	11439443	chr16_KI270728v1_random	1119049	0	+
chrY	11435358	11439443	chr16	32856939	0	+
chrY	11443710	11444923	chr9	40598596	0	+
chrY	11444929	11486597	chr9	65757480	0	-
chrY	11444929	11486597	chr9	65222030	0	+
chrY	11444929	11481612	chr9	64736542	0	+
chrY	11444929	11481612	chr9	63412525	0	+
chrY	11444929	11463670	chr9	63008371	0	-
chrY	11444929	11471780	chr9	43243686	0	+
chrY	11444929	11481612	chr9	40613297	0	+
chrY	11444929	11481579	chr22	16875726	0	+
chrY	11444929	11478731	chr22	10656831	0	+
chrY	11444929	11472209	chr21	8679697	0	+
chrY	11444929	11486597	chr2	94236658	0	+
chrY	11444929	11481612	chr2	92005949	0	+
chrY	11444929	11486597	chr14_KI270725v1_random	57627	0	+
chrY	11444929	11490282	chr10	42168411	0	-
chrY	11444929	11467344	chr10	38761270	0	+
chrY	11445426	11465538	chr11	90098138	0	+
chrY	11451946	11481612	chr2	91810426	0	-
chrY	11458344	11481612	chr9_KI270717v1_random	0	0	+
chrY	11465569	11467651	chr11	90147651	0	+
chrY	11469129	11486597	chrUn_KI270747v1	408	0	+
chrY	11472956	11474445	chr2	89862295	0	-
chrY	11473243	11481588	chr2	91479458	0	-
chrY	11473243	11481594	chr2	90314847	0	+
chrY	11473243	11481612	chr1_KI270712v1_random	31692	0	-
chrY	11473243	11481595	chr1	144874091	0	+
chrY	11473243	11481595	chr1	144078294	0	-
chrY	11476659	11482368	chr9	43274935	0	+
chrY	11477228	11481588	chrUn_KI270749v1	73546	0	-
chrY	11477228	11486597	chr22	10566647	0	-
chrY	11477228	11486597	chr21	8589743	0	-
chrY	11481579	11486597	chr2	92043638	0	+
chrY	11481579	11486597	chr2	91804087	0	-
chrY	11481643	11486597	chrUn_KI270749v1	67258	0	-
chrY	11481643	11486597	chr16	32110662	0	-
chrY	11481643	11485330	chr1	144643586	0	+
chrY	11481643	11485330	chr1	144319092	0	-
chrY	11481643	11486597	chr1	125087974	0	+
chrY	11481643	11486362	chr1	121391236	0	-
chrY	11481645	11486597	chr15	19938510	0	-
chrY	11481647	11486597	chr21	10622463	0	-
chrY	11481649	11486597	chr16_KI270728v1_random	1074324	0	+
chrY	11481649	11484000	chr10	38597965	0	-
chrY	11481659	11486597	chr16	32812226	0	+
chrY	11481667	11486597	chr7	60986850	0	-
chrY	11481667	11486597	chr2	91472136	0	-
chrY	11481667	11486597	chr2	90326419	0	+
chrY	11481667	11486597	chr1_KI270712v1_random	23837	0	-
chrY	11481667	11486597	chr17	26760920	0	-
chrY	11481667	11486362	chr1	144884072	0	+
chrY	11481667	11486362	chr1	144071735	0	-
chrY	11481669	11486074	chr2	89768080	0	+
chrY	11481669	11484629	chr16_KI270728v1_random	621057	0	-
chrY	11481669	11484629	chr16_KI270728v1_random	347899	0	-
chrY	11481669	11484629	chr16	32478736	0	+
chrY	11481670	11489512	chr22	16378028	0	-
chrY	11481671	11486597	chr16	34796909	0	-
chrY	11481672	11486597	chr9_KI270717v1_random	25160	0	+
chrY	11481672	11486597	chr9	63451168	0	+
chrY	11481672	11486597	chr9	40651760	0	+
chrY	11481686	11485330	chr1	143493442	0	-
chrY	11481692	11486597	chr9	64775302	0	+
chrY	11481692	11486597	chr7	65572952	0	+
chrY	11481692	11486597	chr7	65510082	0	+
chrY	11481692	11486597	chr7	65118132	0	-
chrY	11481692	11486597	chr7	57869443	0	+
chrY	11481692	11486597	chr22_KI270735v1_random	18098	0	+
chrY	11481692	11486597	chr22_KI270732v1_random	25375	0	-
chrY	11481692	11486597	chr22	10693874	0	-
chrY	11481692	11486597	chr2	132038817	0	+
chrY	11481692	11486597	chr18	15198311	0	+
chrY	11481692	11486594	chr17	26957565	0	-
chrY	11481692	11486597	chr16	34045157	0	-
chrY	11481692	11486597	chr16	33053956	0	-
chrY	11481692	11486174	chr15	19894383	0	-
chrY	11481692	11486597	chr10	38936869	0	-
chrY	11481728	11486596	chr7	53121646	0	+
chrY	11482582	11489512	chr22_KI270737v1_random	0	0	+
chrY	11482692	11486597	chr9	43282966	0	+
chrY	11482971	11486597	chrUn_KI270746v1	18163	0	-
chrY	11749525	11754909	chr1	242791166	0	+
chrY	11757891	11778366	chr1	242801335	0	+
chrY	11778157	11856234	chr1	242879126	0	+
chrY	11872395	12037824	chrX	3284519	0	-
chrY	12047950	12054252	chrX	3275344	0	-
chrY	12091101	12111139	chrX	3224029	0	-
chrY	12203864	12252518	chrX	3112358	0	-
chrY	12292250	12311705	chrX	3033953	0	-
chrY	12322297	12324261	chr6	134602128	0	-
chrY	12335220	12354338	chrX	2929009	0	-
chrY	12361995	12370112	chrX	2918791	0	-
chrY	12372841	12393862	chrX	2896320	0	-
chrY	12393904	12401558	chrX	2884632	0	-
chrY	12404396	12423210	chrX	2827277	0	-
chrY	12424814	12427826	chrX	2821919	0	-
chrY	12428185	12477624	chrX	2780766	0	-
chrY	12479818	12508046	chrX	2751600	0	-
chrY	12509523	12516302	chrX	2744338	0	-
chrY	13813149	13816925	chrX	8679414	0	-
chrY	13897987	13934612	chrX	8506328	0	-
chrY	13934657	13951821	chrX	8486177	0	-
chrY	13958000	13964995	chrX	8470726	0	-
chrY	13977654	13988329	chrX	7840853	0	-
chrY	13978853	13989593	chrX	6527564	0	+
chrY	13979984	13984674	chrX	9007909	0	-
chrY	13979984	13997713	chrX	8165153	0	+
chrY	13981784	13991802	chrX	8460017	0	-
chrY	13997807	13999999	chrX	8000352	0	+
chrY	14037904	14044922	chrX	8000352	0	-
chrY	14045016	14060482	chrX	8166539	0	-
chrY	14050927	14060342	chrX	8460017	0	+
chrY	14053136	14060482	chrX	6530100	0	-
chrY	14054400	14060482	chrX	7840853	0	+
chrY	14058683	14060482	chrX	9008979	0	+
chrY	14249626	14250904	chrX	7598660	0	+
chrY	14940688	14941750	chr9	94038143	0	-
chrY	14940688	14941748	chr8	33968695	0	+
chrY	14940688	14941748	chr7	25122835	0	+
chrY	14940688	14941748	chr6	34219556	0	-
chrY	14940688	14941723	chr3	11877614	0	+
chrY	14940688	14941748	chr16	25453472	0	+
chrY	14940692	14941706	chr2	78411914	0	+
chrY	14940718	14941749	chr8	50761651	0	+
chrY	14940718	14941750	chr1	150904009	0	-
chrY	14940741	14941750	chr11	31279258	0	+
chrY	15193117	15195270	chrX	6709739	0	+
chrY	15315335	15329285	chrX	7019699	0	+
chrY	15755820	15763676	chrX	7752196	0	-
chrY	16618382	16619407	chr3	167530581	0	-
chrY	17480020	17560407	chr12	34121759	0	+
chrY	17508564	17511081	chr22	11562264	0	-
chrY	17508564	17511102	chr22	11315979	0	+
chrY	17508564	17511081	chr20	30856305	0	-
chrY	17508717	17511099	chr20	29359746	0	+
chrY	17523402	17529109	chr3	198114007	0	-
chrY	17525103	17531686	chr9	138169568	0	-
chrY	17525104	17531728	chr16	90084871	0	-
chrY	17600689	17631955	chr12	38075671	0	-
chrY	17628859	17630479	chr5	69350986	0	-
chrY	17756296	17758122	chr17	81509978	0	+
chrY	18147886	18149712	chr17	81509978	0	-
chrY	18274053	18305317	chr12	38075671	0	+
chrY	18275529	18277148	chr5	69350986	0	+
chrY	18374283	18380907	chr16	90084871	0	+
chrY	18374325	18380908	chr9	138169568	0	+
chrY	18376902	18382609	chr3	198114007	0	+
chrY	18394909	18397439	chr22	11315979	0	-
chrY	18394912	18397286	chr20	29359746	0	-
chrY	18394930	18397439	chr22	11562264	0	+
chrY	18394930	18397439	chr20	30856305	0	+
chrY	18400074	18425986	chr12	34121759	0	-
chrY	18990639	18992642	chr6	106969834	0	+
chrY	18990650	18992791	chr15	56071338	0	-
chrY	20901852	20902907	chr5	83052845	0	+
chrY	20901852	20902907	chr11	83976815	0	+
chrY	20906162	20907415	chr5	83055899	0	+
chrY	21958087	21967623	chrX	141774793	0	-
chrY	22618762	22628302	chrX	141774793	0	+
chrY	23073276	23139320	chr3	16538524	0	+
chrY	23200000	23210331	chr3	16606435	0	+
chrY	23281389	23347427	chr3	16538524	0	-
chrY	23359298	23459162	chr1	202468012	0	+
chrY	23459163	23470270	chr15	22279593	0	+
chrY	23459163	23461196	chr1	8653708	0	-
chrY	23461320	23474023	chr1	8612819	0	-
chrY	23472570	23474023	chr15	22290679	0	+
chrY	23567895	23576913	chrX	141774793	0	-
chrY	24138462	24181764	chr15	84502382	0	-
chrY	24138462	24181764	chr15	82400777	0	+
chrY	24154106	24158574	chr15	32582682	0	+
chrY	24154106	24158574	chr15	32462209	0	-
chrY	24154106	24158574	chr15	30541219	0	+
chrY	24154106	24158574	chr15	30420825	0	-
chrY	24154106	24158574	chr15	28718987	0	-
chrY	24160912	24162758	chr15	34536726	0	-
chrY	24160912	24162758	chr15	34390505	0	-
chrY	24163995	24209560	chr15	84383590	0	+
chrY	24164274	24174094	chr15	90288799	0	+
chrY	24165786	24180500	chr15	85238085	0	+
chrY	24165786	24181764	chr15	84423632	0	-
chrY	24165786	24180038	chr15	84348019	0	+
chrY	24165786	24180038	chr15	84233448	0	+
chrY	24165786	24180603	chr15	82517265	0	+
chrY	24165786	24180501	chr15	82336694	0	-
chrY	24174121	24200811	chr15	85182961	0	-
chrY	24174121	24209488	chr15	84469356	0	+
chrY	24174121	24209488	chr15	84168941	0	-
chrY	24174121	24209560	chr15	82441547	0	-
chrY	24176189	24181764	chr15	84165407	0	+
chrY	24184057	24194963	chr15	75680616	0	+
chrY	24184221	24185705	chr15	77904632	0	-
chrY	24195979	24209488	chr15	84361931	0	-
chrY	24195979	24209488	chr15	84247863	0	-
chrY	24196034	24207441	chr15	84561423	0	+
chrY	24200378	24203944	chr15	85214221	0	+
chrY	24200378	24203944	chr15	84460741	0	-
chrY	24200378	24203944	chr15	84324166	0	+
chrY	24200378	24203944	chr15	84209610	0	+
chrY	24200378	24203944	chr15	82482244	0	+
chrY	24200378	24203944	chr15	82382117	0	-
chrY	24203528	24204969	chr15	32586912	0	-
chrY	24206235	24207441	chr15	75821687	0	-
chrY	24207442	24211166	chr15	85205983	0	+
chrY	24207442	24211166	chr15	84467954	0	-
chrY	24207442	24249756	chr15	84358393	0	-
chrY	24207442	24211166	chr15	84201385	0	+
chrY	24207442	24211166	chr15	82473990	0	+
chrY	24207442	24209560	chr15	77907211	0	+
chrY	24209569	24212996	chr15	90292159	0	-
chrY	24211612	24220276	chr15	82343163	0	+
chrY	24211616	24220276	chr15	85238085	0	-
chrY	24211616	24222601	chr15	84510316	0	+
chrY	24211616	24220276	chr15	84431517	0	+
chrY	24211616	24220276	chr15	84348019	0	-
chrY	24211616	24220276	chr15	84233448	0	-
chrY	24211616	24220276	chr15	82517265	0	-
chrY	24211616	24228035	chr15	82426238	0	-
chrY	24218407	24220510	chr15	99788523	0	-
chrY	24218407	24221237	chr15	90289003	0	-
chrY	24222112	24249756	chr15	84244329	0	-
chrY	24228034	24245883	chr15	84550144	0	+
chrY	24228034	24245481	chr15	82382443	0	-
chrY	24228034	24232816	chr15	30076788	0	-
chrY	24234451	24245449	chr15	85210247	0	+
chrY	24234451	24245481	chr15	84461063	0	-
chrY	24234451	24245481	chr15	84320199	0	+
chrY	24234451	24245481	chr15	84205648	0	+
chrY	24234451	24245449	chr15	82478252	0	+
chrY	24238287	24242643	chr15	85182961	0	-
chrY	24238287	24249756	chr15	84490893	0	+
chrY	24238287	24267249	chr15	84146886	0	-
chrY	24238288	24249756	chr15	84412188	0	+
chrY	24238288	24249760	chr15	82438095	0	-
chrY	24240152	24245449	chr15	99809190	0	-
chrY	24245882	24249760	chr15	85248928	0	-
chrY	24245882	24249756	chr15	82337151	0	+
chrY	24249758	24263638	chr15	77858910	0	+
chrY	24263658	24267249	chr15	82190662	0	+
chrY	24267250	24275830	chr15	85341138	0	+
chrY	24275827	24286070	chr7	45813680	0	+
chrY	24275828	24282279	chrUn_KI270745v1	23219	0	+
chrY	24275828	24307717	chr5	181326545	0	+
chrY	24275828	24290461	chr3	198220990	0	+
chrY	24275828	24307717	chr19	172443	0	-
chrY	24275828	24279037	chr17	60000	0	-
chrY	24275828	24325976	chr16	90170517	0	+
chrY	24275828	24307717	chr1	466590	0	-
chrY	24275828	24325976	chr1	92387	0	-
chrY	24275831	24307717	chr9	138279061	0	+
chrY	24275831	24307717	chr11	102820	0	-
chrY	24275843	24281198	chr7	55736738	0	-
chrY	24275843	24314837	chr10	38450531	0	+
chrY	24275895	24286070	chr7	56357520	0	-
chrY	24275896	24307717	chr1	701566	0	-
chrY	24275900	24281967	chr7	51381132	0	-
chrY	24275914	24281198	chr7	128653553	0	+
chrY	24275945	24288964	chr1	227972954	0	+
chrY	24275986	24282031	chr7	39793244	0	+
chrY	24275993	24380436	chr1	242957002	0	-
chrY	24276339	24281574	chr7	63765965	0	+
chrY	24276339	24281574	chr7	56804936	0	-
chrY	24276403	24279948	chr4	119403071	0	-
chrY	24276403	24319832	chr4	118634037	0	+
chrY	24276403	24281154	chr1	222468106	0	-
chrY	24276897	24307717	chr6	121769	0	-
chrY	24276897	24309972	chr20	64288745	0	+
chrY	24276897	24345448	chr1	223888835	0	-
chrY	24280379	24286059	chr7	55793128	0	-
chrY	24280904	24325976	chr2	242119885	0	+
chrY	24282437	24285825	chr7	63114897	0	-
chrY	24282610	24307717	chr8	181954	0	-
chrY	24283059	24286056	chr1	197135964	0	-
chrY	24286072	24312242	chr4	164259595	0	-
chrY	24287064	24288395	chr9	48636	0	-
chrY	24287064	24288141	chr2	113565786	0	+
chrY	24288987	24291210	chr1	227963163	0	+
chrY	24289752	24307717	chr6	170612704	0	+
chrY	24290891	24325976	chr1	268963	0	-
chrY	24313488	24332087	chrUn_KI270748v1	28384	0	+
chrY	24313488	24332087	chr8	110434	0	-
chrY	24313488	24332087	chr6	170679162	0	+
chrY	24313488	24332087	chr5	181403596	0	+
chrY	24313488	24332087	chr1	626581	0	-
chrY	24313488	24332087	chr1	396693	0	-
chrY	24319835	24369453	chr4	118418032	0	+
chrY	24333317	24347457	chrUn_KI270748v1	46764	0	+
chrY	24333317	24347457	chr8	96395	0	-
chrY	24333317	24347457	chr6	170697552	0	+
chrY	24333317	24347457	chr5	181421988	0	+
chrY	24333317	24347457	chr1	612550	0	-
chrY	24333317	24347457	chr1	382660	0	-
chrY	24707020	24773043	chr3	16538524	0	+
chrY	24897065	24963086	chr3	16538524	0	-
chrY	25289702	25394153	chr1	242957002	0	+
chrY	25300684	25350314	chr4	118418032	0	-
chrY	25322692	25336832	chrUn_KI270748v1	46764	0	-
chrY	25322692	25336832	chr8	96395	0	+
chrY	25322692	25336832	chr6	170697552	0	-
chrY	25322692	25336832	chr5	181421988	0	-
chrY	25322692	25336832	chr1	612550	0	+
chrY	25322692	25336832	chr1	382660	0	+
chrY	25324701	25393250	chr1	223888835	0	+
chrY	25338062	25356655	chrUn_KI270748v1	28384	0	-
chrY	25338062	25356655	chr8	110434	0	+
chrY	25338062	25356655	chr6	170679162	0	-
chrY	25338062	25356655	chr5	181403596	0	-
chrY	25338062	25356655	chr1	626581	0	+
chrY	25338062	25356655	chr1	396693	0	+
chrY	25344173	25389242	chr2	242119885	0	-
chrY	25344173	25394318	chr16	90170517	0	-
chrY	25344173	25379254	chr1	268963	0	+
chrY	25344173	25394318	chr1	92387	0	+
chrY	25350317	25393744	chr4	118634037	0	-
chrY	25355306	25394303	chr10	38450531	0	-
chrY	25357901	25384074	chr4	164259595	0	+
chrY	25360171	25393250	chr20	64288745	0	-
chrY	25362424	25394315	chr9	138279061	0	-
chrY	25362424	25387536	chr8	181954	0	+
chrY	25362424	25380393	chr6	170612704	0	-
chrY	25362424	25393250	chr6	121769	0	+
chrY	25362424	25394318	chr5	181326545	0	-
chrY	25362424	25394318	chr19	172443	0	+
chrY	25362424	25394315	chr11	102820	0	+
chrY	25362424	25394250	chr1	701566	0	+
chrY	25362424	25394318	chr1	466590	0	+
chrY	25378936	25381158	chr1	227963163	0	-
chrY	25379684	25394318	chr3	198220990	0	-
chrY	25381181	25394201	chr1	227972954	0	-
chrY	25381751	25383082	chr9	48636	0	+
chrY	25382005	25383082	chr2	113565786	0	-
chrY	25384076	25394251	chr7	56357520	0	+
chrY	25384076	25394319	chr7	45813680	0	-
chrY	25384087	25389768	chr7	55793128	0	+
chrY	25384090	25387087	chr1	197135964	0	+
chrY	25384321	25387709	chr7	63114897	0	+
chrY	25387867	25394318	chrUn_KI270745v1	23219	0	-
chrY	25388115	25394160	chr7	39793244	0	-
chrY	25388179	25394246	chr7	51381132	0	+
chrY	25388572	25393808	chr7	63765965	0	-
chrY	25388572	25393808	chr7	56804936	0	+
chrY	25388948	25394232	chr7	128653553	0	-
chrY	25388948	25394303	chr7	55736738	0	+
chrY	25388992	25393744	chr1	222468106	0	+
chrY	25390199	25393744	chr4	119403071	0	+
chrY	25391110	25394318	chr17	60000	0	+
chrY	25394316	25402892	chr15	85341138	0	-
chrY	25402893	25431852	chr15	84146886	0	+
chrY	25402893	25406484	chr15	82190662	0	-
chrY	25406504	25420384	chr15	77858910	0	-
chrY	25420382	25424260	chr15	85248928	0	+
chrY	25420382	25431851	chr15	82438095	0	+
chrY	25420386	25431852	chr15	84490893	0	-
chrY	25420386	25431851	chr15	84412188	0	-
chrY	25420386	25462699	chr15	84358393	0	+
chrY	25420386	25448029	chr15	84244329	0	+
chrY	25420386	25424260	chr15	82337151	0	-
chrY	25424259	25442107	chr15	84550144	0	-
chrY	25424661	25435688	chr15	84461063	0	+
chrY	25424661	25435688	chr15	84320199	0	-
chrY	25424661	25435688	chr15	84205648	0	-
chrY	25424661	25442107	chr15	82382443	0	+
chrY	25424693	25429987	chr15	99809190	0	+
chrY	25424693	25435688	chr15	85210247	0	-
chrY	25424693	25435688	chr15	82478252	0	-
chrY	25427497	25431852	chr15	85182961	0	+
chrY	25437324	25442107	chr15	30076788	0	+
chrY	25447540	25458525	chr15	84510316	0	-
chrY	25447540	25458525	chr15	82426235	0	+
chrY	25448904	25451734	chr15	90289003	0	+
chrY	25449631	25451734	chr15	99788523	0	+
chrY	25449865	25458525	chr15	85238085	0	+
chrY	25449865	25458525	chr15	84431517	0	-
chrY	25449865	25458525	chr15	84348019	0	+
chrY	25449865	25458525	chr15	84233448	0	+
chrY	25449865	25458525	chr15	82517265	0	+
chrY	25449865	25458529	chr15	82343163	0	-
chrY	25457145	25460572	chr15	90292159	0	+
chrY	25458975	25462699	chr15	85205983	0	-
chrY	25458975	25462699	chr15	84467954	0	+
chrY	25458975	25462699	chr15	84201385	0	-
chrY	25458975	25462699	chr15	82473990	0	-
chrY	25460581	25506148	chr15	84383590	0	-
chrY	25460581	25496023	chr15	82441547	0	+
chrY	25460581	25462699	chr15	77907211	0	-
chrY	25460653	25496023	chr15	84469356	0	-
chrY	25460653	25474159	chr15	84361931	0	+
chrY	25460653	25474159	chr15	84247863	0	+
chrY	25460653	25496023	chr15	84168941	0	+
chrY	25462700	25474104	chr15	84561423	0	-
chrY	25462700	25463904	chr15	75821687	0	+
chrY	25465168	25466609	chr15	32586912	0	+
chrY	25466193	25469759	chr15	85214221	0	-
chrY	25466193	25469759	chr15	84460741	0	+
chrY	25466193	25469759	chr15	84324166	0	-
chrY	25466193	25469759	chr15	84209610	0	-
chrY	25466193	25469759	chr15	82482244	0	-
chrY	25466193	25469759	chr15	82382117	0	+
chrY	25469326	25496023	chr15	85182961	0	+
chrY	25475175	25486081	chr15	75680616	0	-
chrY	25484433	25485917	chr15	77904632	0	+
chrY	25488374	25531676	chr15	84502382	0	+
chrY	25488374	25504358	chr15	84423632	0	+
chrY	25488374	25493955	chr15	84165407	0	-
chrY	25488374	25531676	chr15	82400777	0	-
chrY	25489535	25504358	chr15	82517265	0	-
chrY	25489637	25504358	chr15	82336694	0	+
chrY	25489638	25504358	chr15	85238085	0	-
chrY	25490100	25504358	chr15	84348019	0	-
chrY	25490100	25504358	chr15	84233448	0	-
chrY	25496050	25505869	chr15	90288799	0	-
chrY	25507385	25509231	chr15	34536726	0	+
chrY	25507385	25509231	chr15	34390505	0	+
chrY	25511569	25516037	chr15	32582682	0	-
chrY	25511569	25516037	chr15	32462209	0	+
chrY	25511569	25516037	chr15	30541219	0	-
chrY	25511569	25516037	chr15	30420825	0	+
chrY	25511569	25516037	chr15	28718987	0	+
chrY	26093182	26102719	chrX	141774793	0	+
chrY	26196587	26198040	chr15	22290679	0	-
chrY	26196587	26209290	chr1	8612819	0	+
chrY	26200340	26211448	chr15	22279593	0	-
chrY	26209414	26211448	chr1	8653708	0	+
chrY	26211449	26332449	chr1	202445694	0	-
chrY	26332459	26365424	chr1	202405753	0	-
chrY	26365423	26368469	chr1	202402711	0	+
chrY	26368468	26402277	chr1	202368479	0	-
chrY	26402316	26408292	chr16_KI270728v1_random	1807347	0	+
chrY	26402316	26408292	chr16_KI270728v1_random	211420	0	-
chrY	26402316	26408292	chr16	33507045	0	+
chrY	26402316	26408292	chr16	32300776	0	+
chrY	26402439	26409096	chr22	22291512	0	+
chrY	26402439	26408292	chr22	16524776	0	-
chrY	26402439	26408293	chr2	91978848	0	-
chrY	26402439	26409165	chr2	91564808	0	+
chrY	26402439	26409381	chr2	90244867	0	-
chrY	26402439	26409381	chr2	87348522	0	-
chrY	26402439	26409165	chr1_KI270712v1_random	98274	0	+
chrY	26402439	26408292	chr16_KI270728v1_random	1845448	0	+
chrY	26402439	26408292	chr16_KI270728v1_random	1709460	0	-
chrY	26402439	26409352	chr16_KI270728v1_random	1555270	0	-
chrY	26402439	26408292	chr16_KI270728v1_random	173054	0	-
chrY	26402439	26409352	chr16	33707079	0	-
chrY	26402439	26408292	chr16	33545151	0	+
chrY	26402439	26408292	chr16	32339152	0	+
chrY	26402439	26408292	chr10	42232660	0	+
chrY	26402439	26409165	chr1	144814172	0	-
chrY	26402439	26409165	chr1	144145850	0	+
chrY	26402439	26409381	chr1	143320492	0	+
chrY	26402441	26406584	chr16_KI270728v1_random	1119104	0	-
chrY	26402441	26406584	chr16	34000250	0	+
chrY	26402441	26406584	chr16	32856994	0	-
chrY	26402442	26409157	chr2	94208869	0	-
chrY	26402462	26408292	chr15	20299167	0	-
chrY	26402462	26408293	chr10	38734500	0	-
chrY	26402472	26409157	chrUn_KI270749v1	130672	0	-
chrY	26402472	26409157	chr9	65819053	0	+
chrY	26402472	26409157	chr9	65196341	0	-
chrY	26402472	26409157	chr9	64712026	0	-
chrY	26402472	26409157	chr9	63385524	0	-
chrY	26402472	26409157	chr9	63046648	0	+
chrY	26402472	26409157	chr9	40584550	0	-
chrY	26402472	26409157	chr22	10629018	0	-
chrY	26402472	26408991	chr21	8651969	0	-
chrY	26402472	26409096	chr15	21148401	0	+
chrY	26402472	26409096	chr15	20141861	0	+
chrY	26402472	26408991	chr14_KI270725v1_random	23371	0	-
chrY	26409386	26439126	chr2	97558675	0	-
chrY	26409386	26442825	chr2	97113362	0	+
chrY	26409386	26440312	chr2	95959150	0	-
chrY	26409413	26413817	chr2	88765637	0	+
chrY	26417664	26442825	chr16_KI270728v1_random	1586071	0	-
chrY	26417664	26434001	chr16_KI270728v1_random	1351245	0	+
chrY	26417664	26440312	chr16	33742341	0	-
chrY	26440441	26442049	chr2	95949493	0	-
chrY	26440617	26442049	chr2	97152348	0	+
chrY	26442825	26458316	chr2	36921032	0	-
chrY	26447010	26454008	chr2	91487798	0	-
chrY	26447010	26458324	chr2	90302189	0	+
chrY	26447010	26458324	chr1_KI270712v1_random	41146	0	-
chrY	26447010	26458324	chr1	144861469	0	+
chrY	26447010	26458324	chr1	144087738	0	-
chrY	26458322	26463379	chr13	21270128	0	+
chrY	26458322	26462512	chr13	19547329	0	-
chrY	26458405	26459606	chr13	40746547	0	-
chrY	26468358	26473811	chr13	40719527	0	-
chrY	26477826	26481162	chr13	40713981	0	-
chrY	26478495	26481162	chr9	33488627	0	-
chrY	26478495	26481162	chr13	40883728	0	-
chrY	26481178	26483399	chr13	24572073	0	+
chrY	26490184	26496449	chr13	52496726	0	+
chrY	26490184	26498616	chr13	52318868	0	-
chrY	26491387	26493466	chr22	38385566	0	-
chrY	26491387	26506984	chr22	16617391	0	+
chrY	26492018	26512400	chr21	10522552	0	+
chrY	26505829	26506952	chr3	96600216	0	-
chrY	26511925	26537654	chr22	38358245	0	-
chrY	26517814	26590839	chr21	10544671	0	+
chrY	26528623	26537078	chr22	16632890	0	+
chrY	26530035	26637925	chr13	19371709	0	-
chrY	26544614	26559943	chr13	24395722	0	+
chrY	26549228	26559943	chr13	40852866	0	-
chrY	26559970	26596367	chr13	24935285	0	-
chrY	26562226	26586106	chr13	24579567	0	+
chrY	26582125	26607901	chr22	16639065	0	+
chrY	26586145	26588005	chr13	40807984	0	-
chrY	26592584	26631934	chr13	24418836	0	+
chrY	26626073	26627191	chr1	200213645	0	-
chrY	26626074	26627263	chr5	172762071	0	+
chrY	26631932	26637925	chr13	24467626	0	+
chrY	56821509	56825752	chr2	97137580	0	-
chrY	56821509	56825738	chr16_KI270728v1_random	1592823	0	+
chrY	56821509	56825752	chr16	33746557	0	+
chrY	56821511	56825752	chr2	95963375	0	+
chrY	56821546	56825712	chr2	88777777	0	-
chrY	56821549	56825738	chr2	97561721	0	+
chrY	56821605	56824361	chr2	97171809	0	-
chrY	56823565	56825738	chr16_KI270728v1_random	1365338	0	-
chrY	56851950	56887120	chrUn_GL000216v2	100457	0	-
chrY	56851954	56887120	chr14_GL000225v1_random	144683	0	+
chrY	56855242	56856657	chr5	98576980	0	+
chrY	56855242	56857510	chr22_KI270733v1_random	12453	0	+
chrY	56855242	56857500	chr21	7624175	0	-
chrY	56855242	56857500	chr21	7130142	0	+
chrY	56855242	56857500	chr21	5697989	0	+
chrY	56855315	56856657	chr10	124988340	0	-
chrY	56857508	56887120	chr10	125897863	0	-
chrY	56861563	56866758	chr2	91724617	0	-
chrY	56861563	56866758	chr13	18316882	0	+
chrY	56861649	56866758	chr2	89650445	0	-
chrY	56862674	56866758	chr1	144647288	0	+
chrY	56862674	56866758	chr1	144315013	0	-
chrY	56862674	56866758	chr1	143489364	0	-
chrY	56881292	56887120	chr22	10743395	0	-

## Sheet: Source_data.2A.segDups_intra
chrY	4564440	4569891	chrY	4679987	0	-
chrY	4679987	4686381	chrY	4564440	0	-
chrY	5879134	5880998	chrY	5883277	0	+
chrY	5883277	5885132	chrY	5879134	0	+
chrY	6234811	6260333	chrY	9895760	0	-
chrY	6239790	6269275	chrY	9351586	0	+
chrY	6239790	6269275	chrY	9460749	0	+
chrY	6239790	6269275	chrY	9501346	0	+
chrY	6240480	6260339	chrY	9542277	0	+
chrY	6251208	6260333	chrY	6269307	0	+
chrY	6260339	6362053	chrY	9812674	0	-
chrY	6269279	6280521	chrY	9553025	0	+
chrY	6269307	6278951	chrY	6251208	0	+
chrY	6271984	6278951	chrY	9453782	0	+
chrY	6299502	6303931	chrY	21418167	0	+
chrY	6299516	6302092	chrY	9637602	0	+
chrY	6299516	6302096	chrY	6521019	0	-
chrY	6309791	6337005	chrY	9641186	0	+
chrY	6309791	6314155	chrY	6514815	0	-
chrY	6314893	6337006	chrY	6496915	0	-
chrY	6339325	6341006	chrY	9667354	0	+
chrY	6339325	6341006	chrY	6492961	0	-
chrY	6358098	6362053	chrY	22420277	0	+
chrY	6358098	6362053	chrY	22162304	0	-
chrY	6360237	6361326	chrY	22292503	0	-
chrY	6362051	6532742	chrY	9628424	0	-
chrY	6397655	6410225	chrY	22480793	0	-
chrY	6397655	6410225	chrY	22093093	0	+
chrY	6492961	6494638	chrY	9833734	0	+
chrY	6492961	6494638	chrY	6339325	0	-
chrY	6496915	6514056	chrY	6314893	0	-
chrY	6514815	6519992	chrY	9860589	0	+
chrY	6514815	6519992	chrY	6309791	0	-
chrY	6521019	6523577	chrY	9872641	0	+
chrY	6521019	6523577	chrY	6299516	0	-
chrY	6675331	6691107	chrY	6691107	0	+
chrY	6691107	6706882	chrY	6675331	0	+
chrY	7571556	7578460	chrY	11856619	0	+
chrY	7578487	7586092	chrY	25282100	0	+
chrY	7578487	7586092	chrY	24380449	0	-
chrY	7578487	7592157	chrY	22740618	0	-
chrY	7578487	7584670	chrY	22221605	0	+
chrY	7578487	7592140	chrY	21327397	0	+
chrY	7578489	7592140	chrY	8152926	0	+
chrY	7579201	7592019	chrY	10002560	0	-
chrY	7593393	7672921	chrY	22657692	0	-
chrY	7593474	7595302	chrY	10000000	0	-
chrY	7608953	7672921	chrY	26132121	0	-
chrY	7608953	7672921	chrY	23474026	0	+
chrY	7643005	7646850	chrY	21373537	0	+
chrY	8132168	8133646	chrY	24398529	0	-
chrY	8152926	8165579	chrY	7578489	0	+
chrY	8163437	8167457	chrY	10000004	0	-
chrY	8231139	8233028	chrY	22302057	0	-
chrY	8407974	8411507	chrY	25185568	0	-
chrY	8407974	8411507	chrY	24480971	0	+
chrY	8407974	8411507	chrY	22847223	0	+
chrY	8503976	8506205	chrY	8912783	0	+
chrY	8883488	8967031	chrY	26093182	0	+
chrY	8883488	8967031	chrY	23498627	0	-
chrY	8883488	8967031	chrY	22618762	0	+
chrY	8883488	8920126	chrY	21924887	0	-
chrY	8912783	8915005	chrY	8503976	0	+
chrY	8993526	8994828	chrY	21839053	0	-
chrY	9007310	9046914	chrY	21805281	0	-
chrY	9108946	9111868	chrY	21750314	0	+
chrY	9112716	9114283	chrY	21754363	0	+
chrY	9116371	9122656	chrY	21741441	0	-
chrY	9116371	9149797	chrY	21757903	0	+
chrY	9122739	9226266	chrY	21640200	0	-
chrY	9226308	9257684	chrY	21611064	0	-
chrY	9257869	9261753	chrY	21600590	0	-
chrY	9260231	9328481	chrY	21531268	0	-
chrY	9265421	9328481	chrY	21836226	0	+
chrY	9307330	9328304	chrY	22400007	0	-
chrY	9307330	9331419	chrY	22164276	0	+
chrY	9307616	9328481	chrY	21899641	0	+
chrY	9307616	9319912	chrY	21492775	0	-
chrY	9307616	9328481	chrY	21507728	0	-
chrY	9311963	9313119	chrY	9313119	0	+
chrY	9313119	9314206	chrY	9311963	0	+
chrY	9328477	9331419	chrY	22395768	0	-
chrY	9328481	9330548	chrY	22302041	0	-
chrY	9328496	9332852	chrY	21411200	0	+
chrY	9328677	9333197	chrY	21488206	0	-
chrY	9333197	9363090	chrY	9373806	0	+
chrY	9333197	9403713	chrY	9462690	0	+
chrY	9351586	9380818	chrY	6239790	0	+
chrY	9362889	9371856	chrY	9895760	0	-
chrY	9373806	9403713	chrY	9333197	0	+
chrY	9453713	9494325	chrY	9494325	0	+
chrY	9453782	9460743	chrY	9895760	0	-
chrY	9453782	9460743	chrY	6271984	0	+
chrY	9460749	9490028	chrY	6239790	0	+
chrY	9462690	9533161	chrY	9333197	0	+
chrY	9472042	9481054	chrY	9895760	0	-
chrY	9494325	9534943	chrY	9453713	0	+
chrY	9501346	9530623	chrY	6239790	0	+
chrY	9512651	9521666	chrY	9895760	0	-
chrY	9542277	9562581	chrY	6240480	0	+
chrY	9553025	9564149	chrY	6269279	0	+
chrY	9553152	9564149	chrY	9894189	0	-
chrY	9628424	9802672	chrY	6362051	0	-
chrY	9637602	9641182	chrY	9869193	0	-
chrY	9637602	9640154	chrY	6299516	0	+
chrY	9641186	9665070	chrY	6309791	0	+
chrY	9667354	9669032	chrY	6339325	0	+
chrY	9754494	9767064	chrY	22480793	0	+
chrY	9754494	9767064	chrY	22093093	0	-
chrY	9811154	9816629	chrY	22420277	0	-
chrY	9811154	9816629	chrY	22160823	0	+
chrY	9812674	9914616	chrY	6260339	0	-
chrY	9813401	9814490	chrY	22292503	0	+
chrY	9833734	9835415	chrY	6492961	0	+
chrY	9860589	9864954	chrY	6514815	0	+
chrY	9869193	9875221	chrY	9637602	0	-
chrY	9870806	9875235	chrY	21418167	0	-
chrY	9872641	9875221	chrY	6521019	0	+
chrY	9894189	9905326	chrY	9553152	0	-
chrY	9895760	9905332	chrY	9512651	0	-
chrY	9895760	9905332	chrY	9472042	0	-
chrY	9895760	9902740	chrY	9453782	0	-
chrY	9895760	9905332	chrY	9362889	0	-
chrY	9895760	9919592	chrY	6234811	0	-
chrY	9948192	9954021	chrY	22385579	0	-
chrY	9948192	9954021	chrY	22191996	0	+
chrY	9950132	9951661	chrY	21309868	0	+
chrY	9950988	9957652	chrY	22208770	0	+
chrY	9954327	9955657	chrY	21311566	0	+
chrY	9955085	9972838	chrY	22374801	0	-
chrY	9955085	9961779	chrY	22200902	0	+
chrY	9995460	10013282	chrY	21328110	0	-
chrY	10000000	10013282	chrY	22738735	0	+
chrY	10000000	10001517	chrY	7593474	0	-
chrY	10000004	10004507	chrY	8163437	0	-
chrY	10002560	10013282	chrY	7579201	0	-
chrY	10007135	10013282	chrY	25282814	0	-
chrY	10007135	10013282	chrY	24380448	0	+
chrY	10627654	10631557	chrY	10645833	0	+
chrY	10645833	10649989	chrY	10627654	0	+
chrY	10657084	10659615	chrY	10687804	0	+
chrY	10657526	10659685	chrY	10663793	0	+
chrY	10663793	10665875	chrY	10657526	0	+
chrY	10671594	10673424	chrY	10691902	0	+
chrY	10682499	10684069	chrY	10744219	0	+
chrY	10684043	10686063	chrY	10745224	0	+
chrY	10687804	10690240	chrY	10657084	0	+
chrY	10691902	10693741	chrY	10671594	0	+
chrY	10744219	10745774	chrY	10682499	0	+
chrY	10745224	10747280	chrY	10684043	0	+
chrY	11434023	11439440	chrY	26402462	0	-
chrY	11542135	11545307	chrY	11545496	0	+
chrY	11545496	11548672	chrY	11542135	0	+
chrY	11548185	11570475	chrY	11570660	0	+
chrY	11570660	11592902	chrY	11548185	0	+
chrY	11581537	11587144	chrY	11587144	0	+
chrY	11587144	11592746	chrY	11581537	0	+
chrY	11856619	11863510	chrY	7571556	0	+
chrY	13981651	14019657	chrY	14023071	0	-
chrY	14023071	14060475	chrY	13981651	0	-
chrY	14944801	14952088	chrY	15145879	0	-
chrY	15145879	15153252	chrY	14944801	0	-
chrY	15874857	15883580	chrY	15896218	0	-
chrY	15896218	15904944	chrY	15874857	0	-
chrY	16159551	16269546	chrY	16315775	0	-
chrY	16315775	16425797	chrY	16159551	0	-
chrY	17455803	17951260	chrY	17954717	0	-
chrY	17814647	17934928	chrY	25566691	0	-
chrY	17814647	17934928	chrY	23983753	0	+
chrY	17842271	17852564	chrY	25532756	0	-
chrY	17842271	17852564	chrY	24115739	0	-
chrY	17844735	17852564	chrY	25546835	0	+
chrY	17844735	17852564	chrY	24129816	0	+
chrY	17934966	17945254	chrY	25531677	0	-
chrY	17934971	17937362	chrY	18061351	0	-
chrY	17937873	17945254	chrY	24130327	0	+
chrY	17937875	17944002	chrY	18054322	0	-
chrY	17951308	17968104	chrY	25547346	0	-
chrY	17951308	17971011	chrY	24103826	0	+
chrY	17954717	18450201	chrY	17455803	0	-
chrY	17960723	17971011	chrY	25531677	0	+
chrY	17960723	17968104	chrY	24130327	0	-
chrY	17961975	17968102	chrY	18054322	0	+
chrY	17968615	17971006	chrY	18061351	0	+
chrY	17971049	17999998	chrY	25566691	0	+
chrY	17971049	18091362	chrY	23983753	0	-
chrY	18004938	18091362	chrY	25600000	0	+
chrY	18053446	18061275	chrY	25546835	0	-
chrY	18053446	18063739	chrY	25532756	0	+
chrY	18053446	18061275	chrY	24129816	0	-
chrY	18053446	18063739	chrY	24115739	0	+
chrY	18054322	18060749	chrY	17961975	0	+
chrY	18054322	18060749	chrY	17937875	0	-
chrY	18061351	18063739	chrY	17968615	0	+
chrY	18061351	18063739	chrY	17934971	0	-
chrY	18450212	18640361	chrY	18680026	0	-
chrY	18546434	18547930	chrY	22536693	0	+
chrY	18546434	18547930	chrY	22048551	0	-
chrY	18680026	18870184	chrY	18450212	0	-
chrY	18772475	18773971	chrY	22536693	0	-
chrY	18772475	18773971	chrY	22048551	0	+
chrY	21005926	21021692	chrY	21047764	0	+
chrY	21047764	21063547	chrY	21005926	0	+
chrY	21309808	21311385	chrY	25265100	0	+
chrY	21309808	21311385	chrY	24403408	0	-
chrY	21309808	21311385	chrY	22769665	0	-
chrY	21309808	21311385	chrY	22387872	0	-
chrY	21309808	21311385	chrY	22196969	0	+
chrY	21309868	21311376	chrY	9950132	0	+
chrY	21311566	21313347	chrY	9954327	0	+
chrY	21311568	21314108	chrY	25269348	0	+
chrY	21311568	21314108	chrY	24398517	0	-
chrY	21311568	21314108	chrY	22764774	0	-
chrY	21314870	21317487	chrY	22381994	0	-
chrY	21314870	21317487	chrY	22201773	0	+
chrY	21327397	21340413	chrY	7578487	0	+
chrY	21328110	21347397	chrY	9995460	0	-
chrY	21352836	21377324	chrY	22346685	0	-
chrY	21367288	21377323	chrY	22275286	0	+
chrY	21373537	21377386	chrY	7643005	0	+
chrY	21377383	21379866	chrY	22336570	0	-
chrY	21380227	21413220	chrY	22302052	0	-
chrY	21411200	21415569	chrY	9328496	0	+
chrY	21411372	21429850	chrY	21474740	0	-
chrY	21418167	21422480	chrY	9870806	0	-
chrY	21418167	21422480	chrY	6299502	0	+
chrY	21474740	21492713	chrY	21411372	0	-
chrY	21488206	21492713	chrY	9328677	0	-
chrY	21489966	21492713	chrY	22395768	0	+
chrY	21489966	21492713	chrY	22187907	0	-
chrY	21490849	21492713	chrY	22302041	0	+
chrY	21492775	21506219	chrY	22408402	0	+
chrY	21492775	21506219	chrY	22164569	0	-
chrY	21492775	21591097	chrY	21840375	0	-
chrY	21492775	21506222	chrY	9307616	0	-
chrY	21498263	21521803	chrY	21521803	0	+
chrY	21506231	21529759	chrY	22398245	0	+
chrY	21506231	21529759	chrY	22164569	0	-
chrY	21507728	21529762	chrY	9307616	0	-
chrY	21521803	21545344	chrY	21498263	0	+
chrY	21529771	21553627	chrY	22398245	0	+
chrY	21529771	21553627	chrY	22164256	0	-
chrY	21531268	21599549	chrY	9260231	0	-
chrY	21600590	21604445	chrY	9257869	0	-
chrY	21611064	21636605	chrY	9226308	0	-
chrY	21640200	21739542	chrY	9122739	0	-
chrY	21714537	21739542	chrY	21764281	0	-
chrY	21741441	21750013	chrY	21755823	0	-
chrY	21741441	21747736	chrY	9116371	0	-
chrY	21750314	21753233	chrY	9108946	0	+
chrY	21754363	21755937	chrY	9112716	0	+
chrY	21755823	21764198	chrY	21741441	0	-
chrY	21757903	21789281	chrY	9116371	0	+
chrY	21764281	21789281	chrY	21714537	0	-
chrY	21805281	21841420	chrY	9007310	0	-
chrY	21836226	21898135	chrY	9265421	0	+
chrY	21839053	21840374	chrY	8993526	0	-
chrY	21840375	21934516	chrY	21492775	0	-
chrY	21875774	21899632	chrY	22398245	0	-
chrY	21875774	21899632	chrY	22164256	0	+
chrY	21877118	21900694	chrY	21900694	0	+
chrY	21881187	21882757	chrY	21882764	0	+
chrY	21882764	21883858	chrY	21881187	0	+
chrY	21899641	21921676	chrY	9307616	0	+
chrY	21899644	21923173	chrY	22398245	0	-
chrY	21899644	21923173	chrY	22164569	0	+
chrY	21900694	21924231	chrY	21877118	0	+
chrY	21924887	22093095	chrY	25967291	0	-
chrY	21924887	22093095	chrY	23534665	0	+
chrY	21924887	22208735	chrY	22377682	0	-
chrY	21924887	21967623	chrY	8883488	0	-
chrY	22048551	22049700	chrY	18772475	0	+
chrY	22048551	22049700	chrY	18546434	0	-
chrY	22093093	22105612	chrY	9754494	0	-
chrY	22093093	22105612	chrY	6397655	0	+
chrY	22160823	22166145	chrY	9811154	0	+
chrY	22162304	22166145	chrY	6358098	0	-
chrY	22163039	22164141	chrY	22292503	0	+
chrY	22164256	22188172	chrY	21875774	0	+
chrY	22164256	22188172	chrY	21529771	0	-
chrY	22164276	22190649	chrY	9307330	0	+
chrY	22164569	22188172	chrY	21899644	0	+
chrY	22164569	22188172	chrY	21506231	0	-
chrY	22164569	22178020	chrY	21492775	0	-
chrY	22169652	22171224	chrY	22171231	0	+
chrY	22171231	22172324	chrY	22169652	0	+
chrY	22187907	22190649	chrY	21489966	0	-
chrY	22191996	22200838	chrY	9948192	0	+
chrY	22196969	22198545	chrY	21309808	0	+
chrY	22197879	22200838	chrY	22208770	0	+
chrY	22200902	22207172	chrY	9955085	0	+
chrY	22201773	22204423	chrY	21314870	0	+
chrY	22208770	22211857	chrY	22385579	0	-
chrY	22208770	22211857	chrY	22197879	0	+
chrY	22208770	22216678	chrY	9950988	0	+
chrY	22221605	22226914	chrY	7578487	0	+
chrY	22275286	22285544	chrY	21367288	0	+
chrY	22280725	22282268	chrY	22302052	0	-
chrY	22292503	22293603	chrY	22422281	0	-
chrY	22292503	22293603	chrY	22163039	0	+
chrY	22292503	22293597	chrY	9813401	0	+
chrY	22292503	22293597	chrY	6360237	0	-
chrY	22292548	22294366	chrY	26148328	0	-
chrY	22292548	22294366	chrY	23520455	0	+
chrY	22292548	22294366	chrY	22673893	0	-
chrY	22302041	22303898	chrY	21490849	0	+
chrY	22302041	22304089	chrY	9328481	0	-
chrY	22302052	22303590	chrY	22280725	0	-
chrY	22302052	22333325	chrY	21380227	0	-
chrY	22302057	22303606	chrY	8231139	0	-
chrY	22336570	22339023	chrY	21377383	0	-
chrY	22346685	22365008	chrY	21352836	0	-
chrY	22374801	22385515	chrY	9955085	0	-
chrY	22377682	22661521	chrY	21924887	0	-
chrY	22381994	22384644	chrY	21314870	0	-
chrY	22385579	22388538	chrY	22208770	0	-
chrY	22385579	22394421	chrY	9948192	0	-
chrY	22387872	22389448	chrY	21309808	0	-
chrY	22395768	22398510	chrY	21489966	0	+
chrY	22395768	22398784	chrY	9328477	0	-
chrY	22398245	22421853	chrY	21899644	0	-
chrY	22398245	22422166	chrY	21875774	0	-
chrY	22398245	22422166	chrY	21529771	0	+
chrY	22398245	22421853	chrY	21506231	0	+
chrY	22400007	22422146	chrY	9307330	0	-
chrY	22408402	22421853	chrY	21492775	0	+
chrY	22414098	22415198	chrY	22415198	0	+
chrY	22415198	22416287	chrY	22414098	0	+
chrY	22420277	22425599	chrY	9811154	0	-
chrY	22420277	22424118	chrY	6358098	0	+
chrY	22422281	22423383	chrY	22292503	0	-
chrY	22480793	22493311	chrY	9754494	0	+
chrY	22480793	22493311	chrY	6397655	0	-
chrY	22493309	22722163	chrY	25967291	0	+
chrY	22493309	22722163	chrY	23474026	0	-
chrY	22536693	22537842	chrY	18772475	0	-
chrY	22536693	22537842	chrY	18546434	0	+
chrY	22618762	22697562	chrY	8883488	0	+
chrY	22657692	22740657	chrY	7593393	0	-
chrY	22673893	22675724	chrY	22292548	0	-
chrY	22738735	22753562	chrY	10000000	0	+
chrY	22740618	22754276	chrY	7578487	0	-
chrY	22746680	23144660	chrY	24891724	0	-
chrY	22746680	23142275	chrY	24380449	0	+
chrY	22764774	22767022	chrY	21311568	0	-
chrY	22769665	22771270	chrY	21309808	0	-
chrY	22847223	22850788	chrY	8407974	0	+
chrY	23061402	23144660	chrY	23276049	0	-
chrY	23150701	23185660	chrY	24835843	0	-
chrY	23150701	23174815	chrY	23221457	0	-
chrY	23163926	23174815	chrY	24800000	0	+
chrY	23166446	23177276	chrY	23177276	0	+
chrY	23174551	23185340	chrY	23185396	0	+
chrY	23175901	23185660	chrY	24801139	0	+
chrY	23175901	23185660	chrY	23221457	0	-
chrY	23177276	23188123	chrY	23166446	0	+
chrY	23185396	23196755	chrY	23174551	0	+
chrY	23186746	23200000	chrY	24801139	0	+
chrY	23186746	23200000	chrY	23218540	0	-
chrY	23200000	23268906	chrY	24771239	0	-
chrY	23200000	23218540	chrY	23200000	0	-
chrY	23218540	23231785	chrY	23186746	0	-
chrY	23221457	23231785	chrY	23175901	0	-
chrY	23221457	23246175	chrY	23150701	0	-
chrY	23230950	23251542	chrY	23252471	0	+
chrY	23252471	23280406	chrY	23230950	0	+
chrY	23266512	23359290	chrY	24882185	0	+
chrY	23276049	23359290	chrY	23061402	0	-
chrY	23278434	23359290	chrY	24695148	0	-
chrY	23358995	24124586	chrY	25545548	0	-
chrY	23474026	23702782	chrY	22493309	0	-
chrY	23474026	23538494	chrY	7608953	0	+
chrY	23498627	23576913	chrY	8883488	0	-
chrY	23520455	23522286	chrY	22292548	0	+
chrY	23534665	23702782	chrY	21924887	0	+
chrY	23983753	24103447	chrY	17971049	0	-
chrY	23983753	24103447	chrY	17814647	0	+
chrY	24011919	24022179	chrY	25532756	0	-
chrY	24014380	24022179	chrY	25546835	0	+
chrY	24014380	24022179	chrY	24129816	0	+
chrY	24103826	24127380	chrY	17951308	0	+
chrY	24108384	24124586	chrY	24128531	0	-
chrY	24115739	24127375	chrY	25647957	0	+
chrY	24115739	24127375	chrY	18053446	0	+
chrY	24115739	24127375	chrY	17842271	0	-
chrY	24128531	24775999	chrY	24894109	0	-
chrY	24128531	24138756	chrY	24108384	0	-
chrY	24129816	24137382	chrY	25647957	0	-
chrY	24129816	24137382	chrY	24014380	0	+
chrY	24129816	24137382	chrY	18053446	0	-
chrY	24129816	24137382	chrY	17844735	0	+
chrY	24130327	24138461	chrY	17960723	0	-
chrY	24130327	24138461	chrY	17937873	0	+
chrY	24163998	24174304	chrY	24209569	0	-
chrY	24176189	24180041	chrY	24245882	0	-
chrY	24179719	24181764	chrY	24207442	0	-
chrY	24195979	24209488	chrY	24238276	0	+
chrY	24207442	24209488	chrY	24179719	0	-
chrY	24209569	24228035	chrY	24163998	0	-
chrY	24238276	24246210	chrY	24195979	0	+
chrY	24245882	24249756	chrY	24176189	0	-
chrY	24380448	24387324	chrY	10007135	0	+
chrY	24380449	24775999	chrY	22746680	0	+
chrY	24380449	24388038	chrY	7578487	0	-
chrY	24398517	24400765	chrY	21311568	0	-
chrY	24398529	24400000	chrY	8132168	0	-
chrY	24403408	24405013	chrY	21309808	0	-
chrY	24480971	24484536	chrY	8407974	0	+
chrY	24695148	24775999	chrY	23278434	0	-
chrY	24771239	24832926	chrY	23200000	0	-
chrY	24772455	24811468	chrY	24847268	0	-
chrY	24782039	24790463	chrY	24791552	0	+
chrY	24791552	24799999	chrY	24782039	0	+
chrY	24800000	24811468	chrY	23163926	0	+
chrY	24801133	24846182	chrY	24801139	0	-
chrY	24801139	24846188	chrY	24801133	0	-
chrY	24801139	24814385	chrY	23186746	0	+
chrY	24801139	24811468	chrY	23175901	0	+
chrY	24835843	24846188	chrY	24847268	0	+
chrY	24835843	24871388	chrY	23150701	0	-
chrY	24847268	24857026	chrY	24835843	0	+
chrY	24847268	24885715	chrY	24772455	0	-
chrY	24856185	24871989	chrY	24872908	0	+
chrY	24872908	24896081	chrY	24856185	0	+
chrY	24882185	24974959	chrY	23266512	0	+
chrY	24891724	25289689	chrY	22746680	0	-
chrY	24894109	25541603	chrY	24128531	0	-
chrY	25185568	25189133	chrY	8407974	0	-
chrY	25265100	25266705	chrY	21309808	0	+
chrY	25269348	25271596	chrY	21311568	0	+
chrY	25282100	25289689	chrY	7578487	0	+
chrY	25282814	25289690	chrY	10007135	0	-
chrY	25420386	25424260	chrY	25490097	0	-
chrY	25423932	25431863	chrY	25460653	0	+
chrY	25448904	25460572	chrY	25495840	0	-
chrY	25460653	25462699	chrY	25488374	0	-
chrY	25460653	25474159	chrY	25423932	0	+
chrY	25488374	25490419	chrY	25460653	0	-
chrY	25490097	25493955	chrY	25420386	0	-
chrY	25495840	25505342	chrY	25448904	0	-
chrY	25531677	25544397	chrY	17960723	0	+
chrY	25531677	25544397	chrY	17934966	0	-
chrY	25531679	25541603	chrY	25545548	0	-
chrY	25532756	25544392	chrY	25647957	0	+
chrY	25532756	25544392	chrY	24011919	0	-
chrY	25532756	25544392	chrY	18053446	0	+
chrY	25532756	25544392	chrY	17842271	0	-
chrY	25545548	25555478	chrY	25531679	0	-
chrY	25545548	26311622	chrY	23358995	0	-
chrY	25546835	25554401	chrY	25647957	0	-
chrY	25546835	25554401	chrY	24014380	0	+
chrY	25546835	25554401	chrY	18053446	0	-
chrY	25546835	25554401	chrY	17844735	0	+
chrY	25547346	25566313	chrY	17951308	0	-
chrY	25566691	25595067	chrY	17971049	0	+
chrY	25566691	25686389	chrY	17814647	0	-
chrY	25600000	25686389	chrY	18004938	0	+
chrY	25647957	25655756	chrY	25546835	0	-
chrY	25647957	25658217	chrY	25532756	0	+
chrY	25647957	25655756	chrY	24129816	0	-
chrY	25647957	25658217	chrY	24115739	0	+
chrY	25967291	26196584	chrY	22493309	0	+
chrY	25967291	26135950	chrY	21924887	0	-
chrY	26093182	26171980	chrY	8883488	0	+
chrY	26132121	26196584	chrY	7608953	0	-
chrY	26148328	26150159	chrY	22292548	0	-
chrY	26402462	26408293	chrY	11434023	0	-
chrY	26431825	26436107	chrY	56821509	0	-
chrY	26645970	26648851	chrY	26648851	0	+
chrY	26648851	26651723	chrY	26645970	0	+
chrY	26656366	26663634	chrY	26664925	0	+
chrY	26664925	26673210	chrY	26656366	0	+
chrY	26665472	26668852	chrY	26669323	0	+
chrY	26669323	26672701	chrY	26665472	0	+
chrY	56673214	56693053	chrY	56753674	0	+
chrY	56677978	56681561	chrY	56681561	0	+
chrY	56677978	56706568	chrY	56706568	0	+
chrY	56677978	56714467	chrY	56735123	0	+
chrY	56677978	56718011	chrY	56731549	0	+
chrY	56681561	56685145	chrY	56677978	0	+
chrY	56685931	56728763	chrY	56728763	0	+
chrY	56693053	56732335	chrY	56732335	0	+
chrY	56700211	56735914	chrY	56735914	0	+
chrY	56706568	56742246	chrY	56677978	0	+
chrY	56719753	56730503	chrY	56730503	0	+
chrY	56728763	56771509	chrY	56685931	0	+
chrY	56730503	56741200	chrY	56719753	0	+
chrY	56731549	56771509	chrY	56677978	0	+
chrY	56732335	56771509	chrY	56693053	0	+
chrY	56735123	56771509	chrY	56677978	0	+
chrY	56735752	56750044	chrY	56750044	0	+
chrY	56735914	56771509	chrY	56700211	0	+
chrY	56750044	56767763	chrY	56735752	0	+
chrY	56753674	56771509	chrY	56673214	0	+
chrY	56821509	56825738	chrY	26431825	0	-
chrY	56866349	56867465	chrY	56878710	0	-
chrY	56878710	56879827	chrY	56866349	0	-

## Sheet: Source_data.2A.sequence_classes
chrY	0	2781332	Pseudo-autosomal
chrY	2781333	3049682	X-degenerate
chrY	3049683	6234603	X-transposed
chrY	6234604	6532466	Ampliconic
chrY	6532467	6748297	X-transposed
chrY	6748298	7604183	X-degenerate
chrY	7604184	10130374	Ampliconic
chrY	10130375	10197195	Others
chrY	10197196	11749309	Heterochromatic
chrY	11749310	11950996	X-degenerate
chrY	11950997	13983906	X-degenerate
chrY	13983907	14058179	Ampliconic
chrY	14058180	15874593	X-degenerate
chrY	15874594	15904782	Ampliconic
chrY	15904783	16159393	X-degenerate
chrY	16159394	16425562	Ampliconic
chrY	16425563	17455476	X-degenerate
chrY	17455477	18870014	Ampliconic
chrY	18870015	20054272	X-degenerate
chrY	20054273	20350863	Heterochromatic
chrY	20350864	21335746	X-degenerate
chrY	21335747	26663486	Ampliconic
chrY	26663487	27078487	Others
chrY	27078488	56771509	Heterochromatic
chrY	56771510	57227415	Pseudo-autosomal

## Sheet: Source_data.2B
#Assembly	contig_length	color_factor
HG02982_chrY	2236312	1
HG02982_chrY	2203595	2
HG02982_chrY	1463983	3
HG02982_chrY	1435650	4
HG02982_chrY	1277241	5
HG02982_chrY	403759	1
HG02982_chrY	397642	2
HG02982_chrY	376099	3
HG02982_chrY	368204	4
HG02982_chrY	339319	5
HG02982_chrY	216522	1
HG02982_chrY	183315	2
HG02982_chrY	182838	3
HG02982_chrY	164921	4
HG02982_chrY	162437	5
HG02982_chrY	110736	1
HG02982_chrY	73115	2
HG02982_chrY	61635	3
HG02982_chrY	59850	4
HG02982_chrY	53733	5
HG02982_chrY	28159	1
GRCh38_chrY	8533670	1
GRCh38_chrY	6909426	2
GRCh38_chrY	4867933	3
GRCh38_chrY	1722994	4
GRCh38_chrY	1481749	5
GRCh38_chrY	555870	1
GRCh38_chrY	395906	2
GRCh38_chrY	287342	3
GRCh38_chrY	227095	4
GRCh38_chrY	98295	5
GRCh38_chrY	39401	1
GRCh38_chrY	39050	2
GRCh38_chrY	38967	3
GRCh38_chrY	37240	4
GRCh38_chrY	35608	5
GRCh38_chrY	33304	1
GRCh38_chrY	18522	2
GRCh38_chrY	18316	3
GRCh38_chrY	16083	4
GRCh38_chrY	16032	5
GRCh38_chrY	13385	1
GRCh38_chrY	10335	2
GRCh38_chrY	9469	3
GRCh38_chrY	9131	4
GRCh38_chrY	7767	5
GRCh38_chrY	7092	1
GRCh38_chrY	6422	2
GRCh38_chrY	6279	3
GRCh38_chrY	6127	4
GRCh38_chrY	5355	5
GRCh38_chrY	4540	1
GRCh38_chrY	4394	2
GRCh38_chrY	4260	3
GRCh38_chrY	4156	4
GRCh38_chrY	4076	5
GRCh38_chrY	3930	1
GRCh38_chrY	3858	2
GRCh38_chrY	3707	3
GRCh38_chrY	3326	4
GRCh38_chrY	3171	5
GRCh38_chrY	3088	1
GRCh38_chrY	2708	2
GRCh38_chrY	2434	3
GRCh38_chrY	2290	4
GRCh38_chrY	1642	5
GorgorY_ver1	143099	1
GorgorY_ver1	134610	2
GorgorY_ver1	117839	3
GorgorY_ver1	93015	4
GorgorY_ver1	90918	5
GorgorY_ver1	87095	1
GorgorY_ver1	86554	2
GorgorY_ver1	85588	3
GorgorY_ver1	84149	4
GorgorY_ver1	81737	5
GorgorY_ver1	79811	1
GorgorY_ver1	74118	2
GorgorY_ver1	72139	3
GorgorY_ver1	69978	4
GorgorY_ver1	67879	5
GorgorY_ver1	66299	1
GorgorY_ver1	63537	2
GorgorY_ver1	62356	3
GorgorY_ver1	60349	4
GorgorY_ver1	58981	5
GorgorY_ver1	56239	1
GorgorY_ver1	55676	2
GorgorY_ver1	55147	3
GorgorY_ver1	54974	4
GorgorY_ver1	54302	5
GorgorY_ver1	53431	1
GorgorY_ver1	53310	2
GorgorY_ver1	52584	3
GorgorY_ver1	51872	4
GorgorY_ver1	51700	5
GorgorY_ver1	51347	1
GorgorY_ver1	50341	2
GorgorY_ver1	49326	3
GorgorY_ver1	48303	4
GorgorY_ver1	47550	5
GorgorY_ver1	46872	1
GorgorY_ver1	46496	2
GorgorY_ver1	46289	3
GorgorY_ver1	45602	4
GorgorY_ver1	45466	5
GorgorY_ver1	45269	1
GorgorY_ver1	45197	2
GorgorY_ver1	44753	3
GorgorY_ver1	44721	4
GorgorY_ver1	43820	5
GorgorY_ver1	43317	1
GorgorY_ver1	43185	2
GorgorY_ver1	43137	3
GorgorY_ver1	42966	4
GorgorY_ver1	42309	5
GorgorY_ver1	41886	1
GorgorY_ver1	41529	2
GorgorY_ver1	41228	3
GorgorY_ver1	40984	4
GorgorY_ver1	40533	5
GorgorY_ver1	40114	1
GorgorY_ver1	40079	2
GorgorY_ver1	39610	3
GorgorY_ver1	39378	4
GorgorY_ver1	39323	5
GorgorY_ver1	38951	1
GorgorY_ver1	38900	2
GorgorY_ver1	38897	3
GorgorY_ver1	38789	4
GorgorY_ver1	38769	5
GorgorY_ver1	38082	1
GorgorY_ver1	37774	2
GorgorY_ver1	37614	3
GorgorY_ver1	37233	4
GorgorY_ver1	36840	5
GorgorY_ver1	36724	1
GorgorY_ver1	36571	2
GorgorY_ver1	36486	3
GorgorY_ver1	36445	4
GorgorY_ver1	36423	5
GorgorY_ver1	36086	1
GorgorY_ver1	36035	2
GorgorY_ver1	35583	3
GorgorY_ver1	35376	4
GorgorY_ver1	35365	5
GorgorY_ver1	34840	1
GorgorY_ver1	34593	2
GorgorY_ver1	34563	3
GorgorY_ver1	34479	4
GorgorY_ver1	34324	5
GorgorY_ver1	34181	1
GorgorY_ver1	34066	2
GorgorY_ver1	33966	3
GorgorY_ver1	33605	4
GorgorY_ver1	33493	5
GorgorY_ver1	33301	1
GorgorY_ver1	32955	2
GorgorY_ver1	32736	3
GorgorY_ver1	32497	4
GorgorY_ver1	32477	5
GorgorY_ver1	31876	1
GorgorY_ver1	31869	2
GorgorY_ver1	31221	3
GorgorY_ver1	31209	4
GorgorY_ver1	31102	5
GorgorY_ver1	31090	1
GorgorY_ver1	30972	2
GorgorY_ver1	30880	3
GorgorY_ver1	30712	4
GorgorY_ver1	30655	5
GorgorY_ver1	30180	1
GorgorY_ver1	30092	2
GorgorY_ver1	30077	3
GorgorY_ver1	29977	4
GorgorY_ver1	29935	5
GorgorY_ver1	29849	1
GorgorY_ver1	29793	2
GorgorY_ver1	29738	3
GorgorY_ver1	29722	4
GorgorY_ver1	29642	5
GorgorY_ver1	29550	1
GorgorY_ver1	29519	2
GorgorY_ver1	29286	3
GorgorY_ver1	29255	4
GorgorY_ver1	29108	5
GorgorY_ver1	29010	1
GorgorY_ver1	28912	2
GorgorY_ver1	28843	3
GorgorY_ver1	28617	4
GorgorY_ver1	28571	5
GorgorY_ver1	28430	1
GorgorY_ver1	28313	2
GorgorY_ver1	28285	3
GorgorY_ver1	28133	4
GorgorY_ver1	28008	5
GorgorY_ver1	27885	1
GorgorY_ver1	27859	2
GorgorY_ver1	27725	3
GorgorY_ver1	27688	4
GorgorY_ver1	27679	5
GorgorY_ver1	27675	1
GorgorY_ver1	27643	2
GorgorY_ver1	27539	3
GorgorY_ver1	27528	4
GorgorY_ver1	27476	5
GorgorY_ver1	27268	1
GorgorY_ver1	27230	2
GorgorY_ver1	27211	3
GorgorY_ver1	27061	4
GorgorY_ver1	27060	5
GorgorY_ver1	26789	1
GorgorY_ver1	26777	2
GorgorY_ver1	26732	3
GorgorY_ver1	26721	4
GorgorY_ver1	26704	5
GorgorY_ver1	26632	1
GorgorY_ver1	26616	2
GorgorY_ver1	26589	3
GorgorY_ver1	26420	4
GorgorY_ver1	26138	5
GorgorY_ver1	25871	1
GorgorY_ver1	25869	2
GorgorY_ver1	25591	3
GorgorY_ver1	25591	4
GorgorY_ver1	25465	5
GorgorY_ver1	25307	1
GorgorY_ver1	25284	2
GorgorY_ver1	25268	3
GorgorY_ver1	25168	4
GorgorY_ver1	25142	5
GorgorY_ver1	25073	1
GorgorY_ver1	25045	2
GorgorY_ver1	24975	3
GorgorY_ver1	24880	4
GorgorY_ver1	24811	5
GorgorY_ver1	24573	1
GorgorY_ver1	24364	2
GorgorY_ver1	24104	3
GorgorY_ver1	24043	4
GorgorY_ver1	24025	5
GorgorY_ver1	23958	1
GorgorY_ver1	23946	2
GorgorY_ver1	23858	3
GorgorY_ver1	23777	4
GorgorY_ver1	23761	5
GorgorY_ver1	23727	1
GorgorY_ver1	23701	2
GorgorY_ver1	23680	3
GorgorY_ver1	23674	4
GorgorY_ver1	23628	5
GorgorY_ver1	23542	1
GorgorY_ver1	23490	2
GorgorY_ver1	23470	3
GorgorY_ver1	23409	4
GorgorY_ver1	23316	5
GorgorY_ver1	23176	1
GorgorY_ver1	23063	2
GorgorY_ver1	23029	3
GorgorY_ver1	22931	4
GorgorY_ver1	22926	5
GorgorY_ver1	22872	1
GorgorY_ver1	22831	2
GorgorY_ver1	22767	3
GorgorY_ver1	22698	4
GorgorY_ver1	22447	5
GorgorY_ver1	22300	1
GorgorY_ver1	22142	2
GorgorY_ver1	22112	3
GorgorY_ver1	21996	4
GorgorY_ver1	21921	5
GorgorY_ver1	21752	1
GorgorY_ver1	21671	2
GorgorY_ver1	21642	3
GorgorY_ver1	21623	4
GorgorY_ver1	21471	5
GorgorY_ver1	21456	1
GorgorY_ver1	21397	2
GorgorY_ver1	21355	3
GorgorY_ver1	21344	4
GorgorY_ver1	21314	5
GorgorY_ver1	21137	1
GorgorY_ver1	21118	2
GorgorY_ver1	21073	3
GorgorY_ver1	21010	4
GorgorY_ver1	20990	5
GorgorY_ver1	20822	1
GorgorY_ver1	20813	2
GorgorY_ver1	20760	3
GorgorY_ver1	20748	4
GorgorY_ver1	20721	5
GorgorY_ver1	20631	1
GorgorY_ver1	20623	2
GorgorY_ver1	20571	3
GorgorY_ver1	20541	4
GorgorY_ver1	20502	5
GorgorY_ver1	20467	1
GorgorY_ver1	20403	2
GorgorY_ver1	20392	3
GorgorY_ver1	20383	4
GorgorY_ver1	20364	5
GorgorY_ver1	20282	1
GorgorY_ver1	20263	2
GorgorY_ver1	20121	3
GorgorY_ver1	20112	4
GorgorY_ver1	20014	5
GorgorY_ver1	19986	1
GorgorY_ver1	19986	2
GorgorY_ver1	19965	3
GorgorY_ver1	19958	4
GorgorY_ver1	19954	5
GorgorY_ver1	19933	1
GorgorY_ver1	19927	2
GorgorY_ver1	19870	3
GorgorY_ver1	19854	4
GorgorY_ver1	19823	5
GorgorY_ver1	19744	1
GorgorY_ver1	19739	2
GorgorY_ver1	19721	3
GorgorY_ver1	19632	4
GorgorY_ver1	19624	5
GorgorY_ver1	19482	1
GorgorY_ver1	19455	2
GorgorY_ver1	19445	3
GorgorY_ver1	19401	4
GorgorY_ver1	19366	5
GorgorY_ver1	19200	1
GorgorY_ver1	19198	2
GorgorY_ver1	19159	3
GorgorY_ver1	19148	4
GorgorY_ver1	19144	5
GorgorY_ver1	19117	1
GorgorY_ver1	19115	2
GorgorY_ver1	19088	3
GorgorY_ver1	19076	4
GorgorY_ver1	19064	5
GorgorY_ver1	18989	1
GorgorY_ver1	18968	2
GorgorY_ver1	18962	3
GorgorY_ver1	18943	4
GorgorY_ver1	18916	5
GorgorY_ver1	18875	1
GorgorY_ver1	18854	2
GorgorY_ver1	18850	3
GorgorY_ver1	18838	4
GorgorY_ver1	18819	5
GorgorY_ver1	18790	1
GorgorY_ver1	18772	2
GorgorY_ver1	18751	3
GorgorY_ver1	18694	4
GorgorY_ver1	18633	5
GorgorY_ver1	18621	1
GorgorY_ver1	18601	2
GorgorY_ver1	18532	3
GorgorY_ver1	18500	4
GorgorY_ver1	18467	5
GorgorY_ver1	18396	1
GorgorY_ver1	18338	2
GorgorY_ver1	18332	3
GorgorY_ver1	18326	4
GorgorY_ver1	18283	5
GorgorY_ver1	18224	1
GorgorY_ver1	18190	2
GorgorY_ver1	18129	3
GorgorY_ver1	18110	4
GorgorY_ver1	18016	5
GorgorY_ver1	17988	1
GorgorY_ver1	17981	2
GorgorY_ver1	17968	3
GorgorY_ver1	17954	4
GorgorY_ver1	17948	5
GorgorY_ver1	17918	1
GorgorY_ver1	17907	2
GorgorY_ver1	17896	3
GorgorY_ver1	17878	4
GorgorY_ver1	17836	5
GorgorY_ver1	17812	1
GorgorY_ver1	17792	2
GorgorY_ver1	17708	3
GorgorY_ver1	17698	4
GorgorY_ver1	17641	5
GorgorY_ver1	17560	1
GorgorY_ver1	17501	2
GorgorY_ver1	17476	3
GorgorY_ver1	17446	4
GorgorY_ver1	17432	5
GorgorY_ver1	17381	1
GorgorY_ver1	17324	2
GorgorY_ver1	17311	3
GorgorY_ver1	17310	4
GorgorY_ver1	17301	5
GorgorY_ver1	17264	1
GorgorY_ver1	17229	2
GorgorY_ver1	17187	3
GorgorY_ver1	17179	4
GorgorY_ver1	17173	5
GorgorY_ver1	17127	1
GorgorY_ver1	17119	2
GorgorY_ver1	17117	3
GorgorY_ver1	17013	4
GorgorY_ver1	16987	5
GorgorY_ver1	16950	1
GorgorY_ver1	16943	2
GorgorY_ver1	16915	3
GorgorY_ver1	16801	4
GorgorY_ver1	16750	5
GorgorY_ver1	16710	1
GorgorY_ver1	16645	2
GorgorY_ver1	16638	3
GorgorY_ver1	16583	4
GorgorY_ver1	16563	5
GorgorY_ver1	16554	1
GorgorY_ver1	16472	2
GorgorY_ver1	16450	3
GorgorY_ver1	16448	4
GorgorY_ver1	16419	5
GorgorY_ver1	16386	1
GorgorY_ver1	16378	2
GorgorY_ver1	16372	3
GorgorY_ver1	16371	4
GorgorY_ver1	16370	5
GorgorY_ver1	16357	1
GorgorY_ver1	16327	2
GorgorY_ver1	16280	3
GorgorY_ver1	16223	4
GorgorY_ver1	16218	5
GorgorY_ver1	16102	1
GorgorY_ver1	16060	2
GorgorY_ver1	16039	3
GorgorY_ver1	16029	4
GorgorY_ver1	16019	5
GorgorY_ver1	15899	1
GorgorY_ver1	15890	2
GorgorY_ver1	15883	3
GorgorY_ver1	15858	4
GorgorY_ver1	15833	5
GorgorY_ver1	15754	1
GorgorY_ver1	15740	2
GorgorY_ver1	15738	3
GorgorY_ver1	15704	4
GorgorY_ver1	15646	5
GorgorY_ver1	15552	1
GorgorY_ver1	15545	2
GorgorY_ver1	15537	3
GorgorY_ver1	15520	4
GorgorY_ver1	15363	5
GorgorY_ver1	15331	1
GorgorY_ver1	15330	2
GorgorY_ver1	15306	3
GorgorY_ver1	15267	4
GorgorY_ver1	15226	5
GorgorY_ver1	15198	1
GorgorY_ver1	15194	2
GorgorY_ver1	15158	3
GorgorY_ver1	15120	4
GorgorY_ver1	15116	5
GorgorY_ver1	15108	1
GorgorY_ver1	15093	2
GorgorY_ver1	15068	3
GorgorY_ver1	15066	4
GorgorY_ver1	15059	5
GorgorY_ver1	15015	1
GorgorY_ver1	15013	2
GorgorY_ver1	14971	3
GorgorY_ver1	14952	4
GorgorY_ver1	14934	5
GorgorY_ver1	14902	1
GorgorY_ver1	14886	2
GorgorY_ver1	14863	3
GorgorY_ver1	14859	4
GorgorY_ver1	14854	5
GorgorY_ver1	14804	1
GorgorY_ver1	14755	2
GorgorY_ver1	14753	3
GorgorY_ver1	14749	4
GorgorY_ver1	14719	5
GorgorY_ver1	14690	1
GorgorY_ver1	14683	2
GorgorY_ver1	14664	3
GorgorY_ver1	14663	4
GorgorY_ver1	14639	5
GorgorY_ver1	14628	1
GorgorY_ver1	14620	2
GorgorY_ver1	14582	3
GorgorY_ver1	14577	4
GorgorY_ver1	14566	5
GorgorY_ver1	14521	1
GorgorY_ver1	14477	2
GorgorY_ver1	14457	3
GorgorY_ver1	14447	4
GorgorY_ver1	14426	5
GorgorY_ver1	14388	1
GorgorY_ver1	14323	2
GorgorY_ver1	14311	3
GorgorY_ver1	14295	4
GorgorY_ver1	14293	5
GorgorY_ver1	14259	1
GorgorY_ver1	14195	2
GorgorY_ver1	14183	3
GorgorY_ver1	14179	4
GorgorY_ver1	14179	5
GorgorY_ver1	14151	1
GorgorY_ver1	14133	2
GorgorY_ver1	14128	3
GorgorY_ver1	14123	4
GorgorY_ver1	14087	5
GorgorY_ver1	14057	1
GorgorY_ver1	14026	2
GorgorY_ver1	13948	3
GorgorY_ver1	13910	4
GorgorY_ver1	13856	5
GorgorY_ver1	13826	1
GorgorY_ver1	13826	2
GorgorY_ver1	13813	3
GorgorY_ver1	13796	4
GorgorY_ver1	13750	5
GorgorY_ver1	13670	1
GorgorY_ver1	13659	2
GorgorY_ver1	13646	3
GorgorY_ver1	13642	4
GorgorY_ver1	13642	5
GorgorY_ver1	13612	1
GorgorY_ver1	13608	2
GorgorY_ver1	13579	3
GorgorY_ver1	13575	4
GorgorY_ver1	13565	5
GorgorY_ver1	13517	1
GorgorY_ver1	13497	2
GorgorY_ver1	13485	3
GorgorY_ver1	13450	4
GorgorY_ver1	13438	5
GorgorY_ver1	13416	1
GorgorY_ver1	13395	2
GorgorY_ver1	13387	3
GorgorY_ver1	13381	4
GorgorY_ver1	13379	5
GorgorY_ver1	13352	1
GorgorY_ver1	13343	2
GorgorY_ver1	13332	3
GorgorY_ver1	13310	4
GorgorY_ver1	13260	5
GorgorY_ver1	13251	1
GorgorY_ver1	13190	2
GorgorY_ver1	13163	3
GorgorY_ver1	13145	4
GorgorY_ver1	13131	5
GorgorY_ver1	13113	1
GorgorY_ver1	13072	2
GorgorY_ver1	13065	3
GorgorY_ver1	13056	4
GorgorY_ver1	13048	5
GorgorY_ver1	13047	1
GorgorY_ver1	13046	2
GorgorY_ver1	13002	3
GorgorY_ver1	13000	4
GorgorY_ver1	12999	5
GorgorY_ver1	12956	1
GorgorY_ver1	12955	2
GorgorY_ver1	12954	3
GorgorY_ver1	12953	4
GorgorY_ver1	12950	5
GorgorY_ver1	12934	1
GorgorY_ver1	12911	2
GorgorY_ver1	12903	3
GorgorY_ver1	12899	4
GorgorY_ver1	12885	5
GorgorY_ver1	12784	1
GorgorY_ver1	12765	2
GorgorY_ver1	12729	3
GorgorY_ver1	12727	4
GorgorY_ver1	12717	5
GorgorY_ver1	12685	1
GorgorY_ver1	12678	2
GorgorY_ver1	12665	3
GorgorY_ver1	12651	4
GorgorY_ver1	12634	5
GorgorY_ver1	12619	1
GorgorY_ver1	12612	2
GorgorY_ver1	12604	3
GorgorY_ver1	12593	4
GorgorY_ver1	12591	5
GorgorY_ver1	12577	1
GorgorY_ver1	12572	2
GorgorY_ver1	12572	3
GorgorY_ver1	12571	4
GorgorY_ver1	12570	5
GorgorY_ver1	12546	1
GorgorY_ver1	12543	2
GorgorY_ver1	12511	3
GorgorY_ver1	12503	4
GorgorY_ver1	12473	5
GorgorY_ver1	12447	1
GorgorY_ver1	12444	2
GorgorY_ver1	12367	3
GorgorY_ver1	12356	4
GorgorY_ver1	12349	5
GorgorY_ver1	12317	1
GorgorY_ver1	12278	2
GorgorY_ver1	12269	3
GorgorY_ver1	12247	4
GorgorY_ver1	12245	5
GorgorY_ver1	12231	1
GorgorY_ver1	12230	2
GorgorY_ver1	12208	3
GorgorY_ver1	12164	4
GorgorY_ver1	12159	5
GorgorY_ver1	12147	1
GorgorY_ver1	12142	2
GorgorY_ver1	12117	3
GorgorY_ver1	12116	4
GorgorY_ver1	12108	5
GorgorY_ver1	12050	1
GorgorY_ver1	12047	2
GorgorY_ver1	12035	3
GorgorY_ver1	12022	4
GorgorY_ver1	12018	5
GorgorY_ver1	11958	1
GorgorY_ver1	11950	2
GorgorY_ver1	11929	3
GorgorY_ver1	11919	4
GorgorY_ver1	11914	5
GorgorY_ver1	11902	1
GorgorY_ver1	11865	2
GorgorY_ver1	11858	3
GorgorY_ver1	11851	4
GorgorY_ver1	11824	5
GorgorY_ver1	11810	1
GorgorY_ver1	11798	2
GorgorY_ver1	11794	3
GorgorY_ver1	11785	4
GorgorY_ver1	11738	5
GorgorY_ver1	11723	1
GorgorY_ver1	11707	2
GorgorY_ver1	11624	3
GorgorY_ver1	11615	4
GorgorY_ver1	11599	5
GorgorY_ver1	11583	1
GorgorY_ver1	11555	2
GorgorY_ver1	11554	3
GorgorY_ver1	11540	4
GorgorY_ver1	11535	5
GorgorY_ver1	11532	1
GorgorY_ver1	11520	2
GorgorY_ver1	11490	3
GorgorY_ver1	11479	4
GorgorY_ver1	11445	5
GorgorY_ver1	11422	1
GorgorY_ver1	11366	2
GorgorY_ver1	11334	3
GorgorY_ver1	11307	4
GorgorY_ver1	11303	5
GorgorY_ver1	11285	1
GorgorY_ver1	11282	2
GorgorY_ver1	11278	3
GorgorY_ver1	11266	4
GorgorY_ver1	11259	5
GorgorY_ver1	11252	1
GorgorY_ver1	11240	2
GorgorY_ver1	11228	3
GorgorY_ver1	11223	4
GorgorY_ver1	11220	5
GorgorY_ver1	11216	1
GorgorY_ver1	11200	2
GorgorY_ver1	11182	3
GorgorY_ver1	11180	4
GorgorY_ver1	11165	5
GorgorY_ver1	11149	1
GorgorY_ver1	11137	2
GorgorY_ver1	11129	3
GorgorY_ver1	11117	4
GorgorY_ver1	11114	5
GorgorY_ver1	11102	1
GorgorY_ver1	11098	2
GorgorY_ver1	11096	3
GorgorY_ver1	11090	4
GorgorY_ver1	11064	5
GorgorY_ver1	11059	1
GorgorY_ver1	11054	2
GorgorY_ver1	11042	3
GorgorY_ver1	11041	4
GorgorY_ver1	11037	5
GorgorY_ver1	10958	1
GorgorY_ver1	10951	2
GorgorY_ver1	10935	3
GorgorY_ver1	10932	4
GorgorY_ver1	10864	5
GorgorY_ver1	10853	1
GorgorY_ver1	10852	2
GorgorY_ver1	10838	3
GorgorY_ver1	10838	4
GorgorY_ver1	10828	5
GorgorY_ver1	10820	1
GorgorY_ver1	10819	2
GorgorY_ver1	10819	3
GorgorY_ver1	10801	4
GorgorY_ver1	10779	5
GorgorY_ver1	10769	1
GorgorY_ver1	10750	2
GorgorY_ver1	10719	3
GorgorY_ver1	10718	4
GorgorY_ver1	10706	5
GorgorY_ver1	10696	1
GorgorY_ver1	10695	2
GorgorY_ver1	10692	3
GorgorY_ver1	10679	4
GorgorY_ver1	10618	5
GorgorY_ver1	10604	1
GorgorY_ver1	10584	2
GorgorY_ver1	10582	3
GorgorY_ver1	10572	4
GorgorY_ver1	10570	5
GorgorY_ver1	10544	1
GorgorY_ver1	10540	2
GorgorY_ver1	10505	3
GorgorY_ver1	10482	4
GorgorY_ver1	10469	5
GorgorY_ver1	10466	1
GorgorY_ver1	10465	2
GorgorY_ver1	10456	3
GorgorY_ver1	10440	4
GorgorY_ver1	10422	5
GorgorY_ver1	10387	1
GorgorY_ver1	10384	2
GorgorY_ver1	10380	3
GorgorY_ver1	10367	4
GorgorY_ver1	10350	5
GorgorY_ver1	10275	1
GorgorY_ver1	10259	2
GorgorY_ver1	10254	3
GorgorY_ver1	10251	4
GorgorY_ver1	10235	5
GorgorY_ver1	10202	1
GorgorY_ver1	10196	2
GorgorY_ver1	10191	3
GorgorY_ver1	10178	4
GorgorY_ver1	10157	5
GorgorY_ver1	10139	1
GorgorY_ver1	10137	2
GorgorY_ver1	10109	3
GorgorY_ver1	10105	4
GorgorY_ver1	10079	5
GorgorY_ver1	10032	1
GorgorY_ver1	10026	2
GorgorY_ver1	10020	3
GorgorY_ver1	10004	4
GorgorY_ver1	9998	5
GorgorY_ver1	9975	1
GorgorY_ver1	9975	2
GorgorY_ver1	9968	3
GorgorY_ver1	9936	4
GorgorY_ver1	9926	5
GorgorY_ver1	9915	1
GorgorY_ver1	9903	2
GorgorY_ver1	9901	3
GorgorY_ver1	9896	4
GorgorY_ver1	9877	5
GorgorY_ver1	9853	1
GorgorY_ver1	9851	2
GorgorY_ver1	9819	3
GorgorY_ver1	9815	4
GorgorY_ver1	9794	5
GorgorY_ver1	9774	1
GorgorY_ver1	9746	2
GorgorY_ver1	9741	3
GorgorY_ver1	9734	4
GorgorY_ver1	9734	5
GorgorY_ver1	9727	1
GorgorY_ver1	9721	2
GorgorY_ver1	9716	3
GorgorY_ver1	9710	4
GorgorY_ver1	9710	5
GorgorY_ver1	9707	1
GorgorY_ver1	9697	2
GorgorY_ver1	9686	3
GorgorY_ver1	9682	4
GorgorY_ver1	9649	5
GorgorY_ver1	9645	1
GorgorY_ver1	9633	2
GorgorY_ver1	9620	3
GorgorY_ver1	9616	4
GorgorY_ver1	9612	5
GorgorY_ver1	9596	1
GorgorY_ver1	9585	2
GorgorY_ver1	9578	3
GorgorY_ver1	9570	4
GorgorY_ver1	9568	5
GorgorY_ver1	9526	1
GorgorY_ver1	9497	2
GorgorY_ver1	9496	3
GorgorY_ver1	9489	4
GorgorY_ver1	9472	5
GorgorY_ver1	9469	1
GorgorY_ver1	9463	2
GorgorY_ver1	9455	3
GorgorY_ver1	9454	4
GorgorY_ver1	9441	5
GorgorY_ver1	9407	1
GorgorY_ver1	9404	2
GorgorY_ver1	9403	3
GorgorY_ver1	9390	4
GorgorY_ver1	9368	5
GorgorY_ver1	9361	1
GorgorY_ver1	9359	2
GorgorY_ver1	9358	3
GorgorY_ver1	9357	4
GorgorY_ver1	9345	5
GorgorY_ver1	9335	1
GorgorY_ver1	9321	2
GorgorY_ver1	9298	3
GorgorY_ver1	9284	4
GorgorY_ver1	9239	5
GorgorY_ver1	9220	1
GorgorY_ver1	9209	2
GorgorY_ver1	9206	3
GorgorY_ver1	9206	4
GorgorY_ver1	9205	5
GorgorY_ver1	9163	1
GorgorY_ver1	9154	2
GorgorY_ver1	9136	3
GorgorY_ver1	9123	4
GorgorY_ver1	9119	5
GorgorY_ver1	9107	1
GorgorY_ver1	9086	2
GorgorY_ver1	9079	3
GorgorY_ver1	9067	4
GorgorY_ver1	9067	5
GorgorY_ver1	9036	1
GorgorY_ver1	9021	2
GorgorY_ver1	8992	3
GorgorY_ver1	8985	4
GorgorY_ver1	8977	5
GorgorY_ver1	8953	1
GorgorY_ver1	8951	2
GorgorY_ver1	8945	3
GorgorY_ver1	8943	4
GorgorY_ver1	8910	5
GorgorY_ver1	8848	1
GorgorY_ver1	8841	2
GorgorY_ver1	8837	3
GorgorY_ver1	8828	4
GorgorY_ver1	8821	5
GorgorY_ver1	8802	1
GorgorY_ver1	8801	2
GorgorY_ver1	8798	3
GorgorY_ver1	8796	4
GorgorY_ver1	8774	5
GorgorY_ver1	8727	1
GorgorY_ver1	8721	2
GorgorY_ver1	8712	3
GorgorY_ver1	8692	4
GorgorY_ver1	8688	5
GorgorY_ver1	8656	1
GorgorY_ver1	8644	2
GorgorY_ver1	8626	3
GorgorY_ver1	8618	4
GorgorY_ver1	8617	5
GorgorY_ver1	8574	1
GorgorY_ver1	8538	2
GorgorY_ver1	8527	3
GorgorY_ver1	8515	4
GorgorY_ver1	8494	5
GorgorY_ver1	8477	1
GorgorY_ver1	8471	2
GorgorY_ver1	8448	3
GorgorY_ver1	8447	4
GorgorY_ver1	8431	5
GorgorY_ver1	8416	1
GorgorY_ver1	8392	2
GorgorY_ver1	8383	3
GorgorY_ver1	8375	4
GorgorY_ver1	8358	5
GorgorY_ver1	8353	1
GorgorY_ver1	8318	2
GorgorY_ver1	8295	3
GorgorY_ver1	8287	4
GorgorY_ver1	8285	5
GorgorY_ver1	8244	1
GorgorY_ver1	8236	2
GorgorY_ver1	8226	3
GorgorY_ver1	8218	4
GorgorY_ver1	8211	5
GorgorY_ver1	8193	1
GorgorY_ver1	8187	2
GorgorY_ver1	8174	3
GorgorY_ver1	8174	4
GorgorY_ver1	8167	5
GorgorY_ver1	8158	1
GorgorY_ver1	8155	2
GorgorY_ver1	8154	3
GorgorY_ver1	8153	4
GorgorY_ver1	8133	5
GorgorY_ver1	8083	1
GorgorY_ver1	8078	2
GorgorY_ver1	8077	3
GorgorY_ver1	8059	4
GorgorY_ver1	8058	5
GorgorY_ver1	8023	1
GorgorY_ver1	8020	2
GorgorY_ver1	8019	3
GorgorY_ver1	8017	4
GorgorY_ver1	8009	5
GorgorY_ver1	7950	1
GorgorY_ver1	7920	2
GorgorY_ver1	7901	3
GorgorY_ver1	7888	4
GorgorY_ver1	7885	5
GorgorY_ver1	7787	1
GorgorY_ver1	7786	2
GorgorY_ver1	7782	3
GorgorY_ver1	7739	4
GorgorY_ver1	7701	5
GorgorY_ver1	7672	1
GorgorY_ver1	7662	2
GorgorY_ver1	7649	3
GorgorY_ver1	7643	4
GorgorY_ver1	7629	5
GorgorY_ver1	7586	1
GorgorY_ver1	7580	2
GorgorY_ver1	7573	3
GorgorY_ver1	7565	4
GorgorY_ver1	7524	5
GorgorY_ver1	7516	1
GorgorY_ver1	7513	2
GorgorY_ver1	7512	3
GorgorY_ver1	7505	4
GorgorY_ver1	7501	5
GorgorY_ver1	7485	1
GorgorY_ver1	7482	2
GorgorY_ver1	7475	3
GorgorY_ver1	7458	4
GorgorY_ver1	7458	5
GorgorY_ver1	7423	1
GorgorY_ver1	7420	2
GorgorY_ver1	7410	3
GorgorY_ver1	7407	4
GorgorY_ver1	7396	5
GorgorY_ver1	7391	1
GorgorY_ver1	7379	2
GorgorY_ver1	7330	3
GorgorY_ver1	7316	4
GorgorY_ver1	7315	5
GorgorY_ver1	7309	1
GorgorY_ver1	7287	2
GorgorY_ver1	7283	3
GorgorY_ver1	7283	4
GorgorY_ver1	7272	5
GorgorY_ver1	7227	1
GorgorY_ver1	7212	2
GorgorY_ver1	7209	3
GorgorY_ver1	7190	4
GorgorY_ver1	7167	5
GorgorY_ver1	7155	1
GorgorY_ver1	7150	2
GorgorY_ver1	7145	3
GorgorY_ver1	7142	4
GorgorY_ver1	7102	5
GorgorY_ver1	7042	1
GorgorY_ver1	7034	2
GorgorY_ver1	7031	3
GorgorY_ver1	7017	4
GorgorY_ver1	7012	5
GorgorY_ver1	7000	1
GorgorY_ver1	6989	2
GorgorY_ver1	6973	3
GorgorY_ver1	6955	4
GorgorY_ver1	6952	5
GorgorY_ver1	6944	1
GorgorY_ver1	6943	2
GorgorY_ver1	6931	3
GorgorY_ver1	6922	4
GorgorY_ver1	6919	5
GorgorY_ver1	6893	1
GorgorY_ver1	6865	2
GorgorY_ver1	6861	3
GorgorY_ver1	6858	4
GorgorY_ver1	6835	5
GorgorY_ver1	6782	1
GorgorY_ver1	6773	2
GorgorY_ver1	6766	3
GorgorY_ver1	6766	4
GorgorY_ver1	6732	5
GorgorY_ver1	6722	1
GorgorY_ver1	6715	2
GorgorY_ver1	6715	3
GorgorY_ver1	6697	4
GorgorY_ver1	6689	5
GorgorY_ver1	6667	1
GorgorY_ver1	6662	2
GorgorY_ver1	6661	3
GorgorY_ver1	6659	4
GorgorY_ver1	6640	5
GorgorY_ver1	6613	1
GorgorY_ver1	6607	2
GorgorY_ver1	6605	3
GorgorY_ver1	6582	4
GorgorY_ver1	6519	5
GorgorY_ver1	6513	1
GorgorY_ver1	6492	2
GorgorY_ver1	6479	3
GorgorY_ver1	6478	4
GorgorY_ver1	6467	5
GorgorY_ver1	6423	1
GorgorY_ver1	6421	2
GorgorY_ver1	6395	3
GorgorY_ver1	6393	4
GorgorY_ver1	6391	5
GorgorY_ver1	6365	1
GorgorY_ver1	6350	2
GorgorY_ver1	6346	3
GorgorY_ver1	6313	4
GorgorY_ver1	6303	5
GorgorY_ver1	6279	1
GorgorY_ver1	6252	2
GorgorY_ver1	6233	3
GorgorY_ver1	6227	4
GorgorY_ver1	6200	5
GorgorY_ver1	6132	1
GorgorY_ver1	6121	2
GorgorY_ver1	6114	3
GorgorY_ver1	6112	4
GorgorY_ver1	6098	5
GorgorY_ver1	6076	1
GorgorY_ver1	6047	2
GorgorY_ver1	6034	3
GorgorY_ver1	6033	4
GorgorY_ver1	6026	5
GorgorY_ver1	5996	1
GorgorY_ver1	5987	2
GorgorY_ver1	5976	3
GorgorY_ver1	5970	4
GorgorY_ver1	5930	5
GorgorY_ver1	5894	1
GorgorY_ver1	5891	2
GorgorY_ver1	5891	3
GorgorY_ver1	5876	4
GorgorY_ver1	5876	5
GorgorY_ver1	5830	1
GorgorY_ver1	5822	2
GorgorY_ver1	5817	3
GorgorY_ver1	5816	4
GorgorY_ver1	5799	5
GorgorY_ver1	5789	1
GorgorY_ver1	5778	2
GorgorY_ver1	5772	3
GorgorY_ver1	5771	4
GorgorY_ver1	5769	5
GorgorY_ver1	5731	1
GorgorY_ver1	5727	2
GorgorY_ver1	5664	3
GorgorY_ver1	5626	4
GorgorY_ver1	5559	5
GorgorY_ver1	5555	1
GorgorY_ver1	5541	2
GorgorY_ver1	5528	3
GorgorY_ver1	5528	4
GorgorY_ver1	5520	5
GorgorY_ver1	5497	1
GorgorY_ver1	5490	2
GorgorY_ver1	5490	3
GorgorY_ver1	5474	4
GorgorY_ver1	5474	5
GorgorY_ver1	5430	1
GorgorY_ver1	5429	2
GorgorY_ver1	5400	3
GorgorY_ver1	5378	4
GorgorY_ver1	5370	5
GorgorY_ver1	5363	1
GorgorY_ver1	5361	2
GorgorY_ver1	5360	3
GorgorY_ver1	5341	4
GorgorY_ver1	5327	5
GorgorY_ver1	5325	1
GorgorY_ver1	5317	2
GorgorY_ver1	5317	3
GorgorY_ver1	5296	4
GorgorY_ver1	5294	5
GorgorY_ver1	5272	1
GorgorY_ver1	5266	2
GorgorY_ver1	5264	3
GorgorY_ver1	5258	4
GorgorY_ver1	5214	5
GorgorY_ver1	5209	1
GorgorY_ver1	5203	2
GorgorY_ver1	5140	3
GorgorY_ver1	5138	4
GorgorY_ver1	5135	5
GorgorY_ver1	5109	1
GorgorY_ver1	5097	2
GorgorY_ver1	5096	3
GorgorY_ver1	5076	4
GorgorY_ver1	5055	5
GorgorY_ver1	5039	1
GorgorY_ver1	5036	2
GorgorY_ver1	5031	3
GorgorY_ver1	4996	4
GorgorY_ver1	4979	5
GorgorY_ver1	4954	1
GorgorY_ver1	4948	2
GorgorY_ver1	4920	3
GorgorY_ver1	4918	4
GorgorY_ver1	4906	5
GorgorY_ver1	4897	1
GorgorY_ver1	4889	2
GorgorY_ver1	4885	3
GorgorY_ver1	4851	4
GorgorY_ver1	4848	5
GorgorY_ver1	4842	1
GorgorY_ver1	4835	2
GorgorY_ver1	4813	3
GorgorY_ver1	4798	4
GorgorY_ver1	4791	5
GorgorY_ver1	4763	1
GorgorY_ver1	4759	2
GorgorY_ver1	4745	3
GorgorY_ver1	4743	4
GorgorY_ver1	4719	5
GorgorY_ver1	4695	1
GorgorY_ver1	4690	2
GorgorY_ver1	4675	3
GorgorY_ver1	4674	4
GorgorY_ver1	4674	5
GorgorY_ver1	4649	1
GorgorY_ver1	4648	2
GorgorY_ver1	4644	3
GorgorY_ver1	4638	4
GorgorY_ver1	4621	5
GorgorY_ver1	4611	1
GorgorY_ver1	4596	2
GorgorY_ver1	4587	3
GorgorY_ver1	4565	4
GorgorY_ver1	4562	5
GorgorY_ver1	4535	1
GorgorY_ver1	4531	2
GorgorY_ver1	4517	3
GorgorY_ver1	4501	4
GorgorY_ver1	4497	5
GorgorY_ver1	4485	1
GorgorY_ver1	4471	2
GorgorY_ver1	4437	3
GorgorY_ver1	4434	4
GorgorY_ver1	4426	5
GorgorY_ver1	4420	1
GorgorY_ver1	4409	2
GorgorY_ver1	4403	3
GorgorY_ver1	4396	4
GorgorY_ver1	4388	5
GorgorY_ver1	4381	1
GorgorY_ver1	4378	2
GorgorY_ver1	4376	3
GorgorY_ver1	4366	4
GorgorY_ver1	4356	5
GorgorY_ver1	4351	1
GorgorY_ver1	4350	2
GorgorY_ver1	4318	3
GorgorY_ver1	4317	4
GorgorY_ver1	4297	5
GorgorY_ver1	4284	1
GorgorY_ver1	4280	2
GorgorY_ver1	4279	3
GorgorY_ver1	4277	4
GorgorY_ver1	4264	5
GorgorY_ver1	4249	1
GorgorY_ver1	4244	2
GorgorY_ver1	4222	3
GorgorY_ver1	4215	4
GorgorY_ver1	4206	5
GorgorY_ver1	4200	1
GorgorY_ver1	4194	2
GorgorY_ver1	4187	3
GorgorY_ver1	4181	4
GorgorY_ver1	4175	5
GorgorY_ver1	4171	1
GorgorY_ver1	4165	2
GorgorY_ver1	4162	3
GorgorY_ver1	4150	4
GorgorY_ver1	4149	5
GorgorY_ver1	4138	1
GorgorY_ver1	4121	2
GorgorY_ver1	4107	3
GorgorY_ver1	4094	4
GorgorY_ver1	4094	5
GorgorY_ver1	4065	1
GorgorY_ver1	4056	2
GorgorY_ver1	4049	3
GorgorY_ver1	4047	4
GorgorY_ver1	4035	5
GorgorY_ver1	4028	1
GorgorY_ver1	4020	2
GorgorY_ver1	4010	3
GorgorY_ver1	3998	4
GorgorY_ver1	3998	5
GorgorY_ver1	3990	1
GorgorY_ver1	3985	2
GorgorY_ver1	3979	3
GorgorY_ver1	3964	4
GorgorY_ver1	3924	5
GorgorY_ver1	3890	1
GorgorY_ver1	3883	2
GorgorY_ver1	3882	3
GorgorY_ver1	3882	4
GorgorY_ver1	3876	5
GorgorY_ver1	3871	1
GorgorY_ver1	3859	2
GorgorY_ver1	3851	3
GorgorY_ver1	3850	4
GorgorY_ver1	3831	5
GorgorY_ver1	3780	1
GorgorY_ver1	3760	2
GorgorY_ver1	3756	3
GorgorY_ver1	3754	4
GorgorY_ver1	3718	5
GorgorY_ver1	3712	1
GorgorY_ver1	3712	2
GorgorY_ver1	3709	3
GorgorY_ver1	3695	4
GorgorY_ver1	3656	5
GorgorY_ver1	3645	1
GorgorY_ver1	3635	2
GorgorY_ver1	3633	3
GorgorY_ver1	3629	4
GorgorY_ver1	3625	5
GorgorY_ver1	3622	1
GorgorY_ver1	3617	2
GorgorY_ver1	3616	3
GorgorY_ver1	3610	4
GorgorY_ver1	3586	5
GorgorY_ver1	3560	1
GorgorY_ver1	3560	2
GorgorY_ver1	3558	3
GorgorY_ver1	3542	4
GorgorY_ver1	3524	5
GorgorY_ver1	3521	1
GorgorY_ver1	3508	2
GorgorY_ver1	3505	3
GorgorY_ver1	3501	4
GorgorY_ver1	3498	5
GorgorY_ver1	3494	1
GorgorY_ver1	3462	2
GorgorY_ver1	3455	3
GorgorY_ver1	3439	4
GorgorY_ver1	3427	5
GorgorY_ver1	3392	1
GorgorY_ver1	3392	2
GorgorY_ver1	3389	3
GorgorY_ver1	3384	4
GorgorY_ver1	3375	5
GorgorY_ver1	3328	1
GorgorY_ver1	3321	2
GorgorY_ver1	3318	3
GorgorY_ver1	3313	4
GorgorY_ver1	3307	5
GorgorY_ver1	3288	1
GorgorY_ver1	3286	2
GorgorY_ver1	3284	3
GorgorY_ver1	3276	4
GorgorY_ver1	3274	5
GorgorY_ver1	3255	1
GorgorY_ver1	3255	2
GorgorY_ver1	3247	3
GorgorY_ver1	3237	4
GorgorY_ver1	3235	5
GorgorY_ver1	3230	1
GorgorY_ver1	3226	2
GorgorY_ver1	3216	3
GorgorY_ver1	3214	4
GorgorY_ver1	3196	5
GorgorY_ver1	3195	1
GorgorY_ver1	3183	2
GorgorY_ver1	3182	3
GorgorY_ver1	3176	4
GorgorY_ver1	3151	5
GorgorY_ver1	3131	1
GorgorY_ver1	3125	2
GorgorY_ver1	3116	3
GorgorY_ver1	3116	4
GorgorY_ver1	3103	5
GorgorY_ver1	3080	1
GorgorY_ver1	3074	2
GorgorY_ver1	3058	3
GorgorY_ver1	3055	4
GorgorY_ver1	3053	5
GorgorY_ver1	3027	1
GorgorY_ver1	3023	2
GorgorY_ver1	3014	3
GorgorY_ver1	3008	4
GorgorY_ver1	3003	5
GorgorY_ver1	2989	1
GorgorY_ver1	2977	2
GorgorY_ver1	2966	3
GorgorY_ver1	2964	4
GorgorY_ver1	2959	5
GorgorY_ver1	2942	1
GorgorY_ver1	2940	2
GorgorY_ver1	2931	3
GorgorY_ver1	2920	4
GorgorY_ver1	2919	5
GorgorY_ver1	2906	1
GorgorY_ver1	2905	2
GorgorY_ver1	2900	3
GorgorY_ver1	2899	4
GorgorY_ver1	2892	5
GorgorY_ver1	2881	1
GorgorY_ver1	2867	2
GorgorY_ver1	2862	3
GorgorY_ver1	2860	4
GorgorY_ver1	2849	5
GorgorY_ver1	2830	1
GorgorY_ver1	2814	2
GorgorY_ver1	2812	3
GorgorY_ver1	2811	4
GorgorY_ver1	2808	5
GorgorY_ver1	2786	1
GorgorY_ver1	2781	2
GorgorY_ver1	2768	3
GorgorY_ver1	2760	4
GorgorY_ver1	2751	5
GorgorY_ver1	2744	1
GorgorY_ver1	2743	2
GorgorY_ver1	2741	3
GorgorY_ver1	2741	4
GorgorY_ver1	2731	5
GorgorY_ver1	2730	1
GorgorY_ver1	2719	2
GorgorY_ver1	2719	3
GorgorY_ver1	2697	4
GorgorY_ver1	2695	5
GorgorY_ver1	2679	1
GorgorY_ver1	2675	2
GorgorY_ver1	2671	3
GorgorY_ver1	2671	4
GorgorY_ver1	2663	5
GorgorY_ver1	2647	1
GorgorY_ver1	2623	2
GorgorY_ver1	2622	3
GorgorY_ver1	2612	4
GorgorY_ver1	2608	5
GorgorY_ver1	2596	1
GorgorY_ver1	2592	2
GorgorY_ver1	2592	3
GorgorY_ver1	2591	4
GorgorY_ver1	2588	5
GorgorY_ver1	2583	1
GorgorY_ver1	2581	2
GorgorY_ver1	2579	3
GorgorY_ver1	2574	4
GorgorY_ver1	2559	5
GorgorY_ver1	2552	1
GorgorY_ver1	2547	2
GorgorY_ver1	2546	3
GorgorY_ver1	2541	4
GorgorY_ver1	2540	5
GorgorY_ver1	2527	1
GorgorY_ver1	2521	2
GorgorY_ver1	2517	3
GorgorY_ver1	2511	4
GorgorY_ver1	2510	5
GorgorY_ver1	2486	1
GorgorY_ver1	2481	2
GorgorY_ver1	2468	3
GorgorY_ver1	2467	4
GorgorY_ver1	2466	5
GorgorY_ver1	2463	1
GorgorY_ver1	2449	2
GorgorY_ver1	2443	3
GorgorY_ver1	2425	4
GorgorY_ver1	2425	5
GorgorY_ver1	2419	1
GorgorY_ver1	2417	2
GorgorY_ver1	2415	3
GorgorY_ver1	2412	4
GorgorY_ver1	2409	5
GorgorY_ver1	2386	1
GorgorY_ver1	2381	2
GorgorY_ver1	2378	3
GorgorY_ver1	2377	4
GorgorY_ver1	2377	5
GorgorY_ver1	2374	1
GorgorY_ver1	2360	2
GorgorY_ver1	2359	3
GorgorY_ver1	2358	4
GorgorY_ver1	2357	5
GorgorY_ver1	2350	1
GorgorY_ver1	2348	2
GorgorY_ver1	2339	3
GorgorY_ver1	2337	4
GorgorY_ver1	2336	5
GorgorY_ver1	2313	1
GorgorY_ver1	2306	2
GorgorY_ver1	2298	3
GorgorY_ver1	2288	4
GorgorY_ver1	2283	5
GorgorY_ver1	2262	1
GorgorY_ver1	2254	2
GorgorY_ver1	2245	3
GorgorY_ver1	2244	4
GorgorY_ver1	2241	5
GorgorY_ver1	2230	1
GorgorY_ver1	2225	2
GorgorY_ver1	2224	3
GorgorY_ver1	2213	4
GorgorY_ver1	2205	1
GorgorY_ver1	2205	5
GorgorY_ver1	2196	2
GorgorY_ver1	2192	3
GorgorY_ver1	2190	4
GorgorY_ver1	2190	5
GorgorY_ver1	2184	1
GorgorY_ver1	2176	2
GorgorY_ver1	2166	3
GorgorY_ver1	2164	4
GorgorY_ver1	2163	5
GorgorY_ver1	2152	1
GorgorY_ver1	2152	2
GorgorY_ver1	2149	3
GorgorY_ver1	2139	4
GorgorY_ver1	2134	5
GorgorY_ver1	2127	1
GorgorY_ver1	2126	2
GorgorY_ver1	2119	3
GorgorY_ver1	2107	4
GorgorY_ver1	2103	5
GorgorY_ver1	2093	1
GorgorY_ver1	2090	2
GorgorY_ver1	2089	3
GorgorY_ver1	2080	4
GorgorY_ver1	2077	5
GorgorY_ver1	2062	1
GorgorY_ver1	2047	2
GorgorY_ver1	2045	3
GorgorY_ver1	2041	4
GorgorY_ver1	2036	5
GorgorY_ver1	2030	1
GorgorY_ver1	2025	2
GorgorY_ver1	2025	3
GorgorY_ver1	2006	4
GorgorY_ver1	2002	5
GorgorY_ver1	1984	1
GorgorY_ver1	1983	2
GorgorY_ver1	1980	3
GorgorY_ver1	1976	4
GorgorY_ver1	1975	5
GorgorY_ver1	1953	1
GorgorY_ver1	1952	2
GorgorY_ver1	1946	3
GorgorY_ver1	1941	4
GorgorY_ver1	1935	5
GorgorY_ver1	1929	1
GorgorY_ver1	1924	2
GorgorY_ver1	1924	3
GorgorY_ver1	1920	4
GorgorY_ver1	1911	5
GorgorY_ver1	1898	1
GorgorY_ver1	1895	2
GorgorY_ver1	1886	3
GorgorY_ver1	1884	4
GorgorY_ver1	1874	5
GorgorY_ver1	1864	1
GorgorY_ver1	1846	2
GorgorY_ver1	1841	3
GorgorY_ver1	1840	4
GorgorY_ver1	1816	5
GorgorY_ver1	1815	1
GorgorY_ver1	1813	2
GorgorY_ver1	1810	3
GorgorY_ver1	1810	4
GorgorY_ver1	1809	5
GorgorY_ver1	1802	1
GorgorY_ver1	1796	2
GorgorY_ver1	1793	3
GorgorY_ver1	1786	4
GorgorY_ver1	1785	5
GorgorY_ver1	1771	1
GorgorY_ver1	1766	2
GorgorY_ver1	1763	3
GorgorY_ver1	1761	4
GorgorY_ver1	1761	5
GorgorY_ver1	1752	1
GorgorY_ver1	1752	2
GorgorY_ver1	1749	3
GorgorY_ver1	1749	4
GorgorY_ver1	1745	5
GorgorY_ver1	1735	1
GorgorY_ver1	1734	2
GorgorY_ver1	1728	3
GorgorY_ver1	1727	4
GorgorY_ver1	1722	5
GorgorY_ver1	1717	1
GorgorY_ver1	1708	2
GorgorY_ver1	1702	3
GorgorY_ver1	1700	4
GorgorY_ver1	1695	5
GorgorY_ver1	1672	1
GorgorY_ver1	1671	2
GorgorY_ver1	1666	3
GorgorY_ver1	1662	4
GorgorY_ver1	1658	5
GorgorY_ver1	1653	1
GorgorY_ver1	1653	2
GorgorY_ver1	1650	3
GorgorY_ver1	1646	4
GorgorY_ver1	1646	5
GorgorY_ver1	1633	1
GorgorY_ver1	1631	2
GorgorY_ver1	1630	3
GorgorY_ver1	1630	4
GorgorY_ver1	1625	5
GorgorY_ver1	1603	1
GorgorY_ver1	1601	2
GorgorY_ver1	1599	3
GorgorY_ver1	1595	4
GorgorY_ver1	1593	5
GorgorY_ver1	1592	1
GorgorY_ver1	1588	2
GorgorY_ver1	1587	3
GorgorY_ver1	1585	4
GorgorY_ver1	1583	5
GorgorY_ver1	1576	1
GorgorY_ver1	1575	2
GorgorY_ver1	1575	3
GorgorY_ver1	1572	4
GorgorY_ver1	1563	5
GorgorY_ver1	1556	1
GorgorY_ver1	1552	2
GorgorY_ver1	1551	3
GorgorY_ver1	1546	4
GorgorY_ver1	1543	5
GorgorY_ver1	1535	1
GorgorY_ver1	1533	2
GorgorY_ver1	1533	3
GorgorY_ver1	1533	4
GorgorY_ver1	1527	5
GorgorY_ver1	1515	1
GorgorY_ver1	1513	2
GorgorY_ver1	1513	3
GorgorY_ver1	1507	4
GorgorY_ver1	1502	5
GorgorY_ver1	1498	1
GorgorY_ver1	1496	2
GorgorY_ver1	1494	3
GorgorY_ver1	1489	4
GorgorY_ver1	1488	5
GorgorY_ver1	1486	1
GorgorY_ver1	1481	2
GorgorY_ver1	1480	3
GorgorY_ver1	1479	4
GorgorY_ver1	1478	5
GorgorY_ver1	1472	1
GorgorY_ver1	1464	2
GorgorY_ver1	1459	3
GorgorY_ver1	1459	4
GorgorY_ver1	1445	5
GorgorY_ver1	1439	1
GorgorY_ver1	1438	2
GorgorY_ver1	1438	3
GorgorY_ver1	1434	4
GorgorY_ver1	1434	5
GorgorY_ver1	1431	1
GorgorY_ver1	1430	2
GorgorY_ver1	1427	3
GorgorY_ver1	1427	4
GorgorY_ver1	1425	5
GorgorY_ver1	1424	1
GorgorY_ver1	1422	2
GorgorY_ver1	1420	3
GorgorY_ver1	1413	4
GorgorY_ver1	1412	5
GorgorY_ver1	1408	1
GorgorY_ver1	1406	2
GorgorY_ver1	1406	3
GorgorY_ver1	1405	4
GorgorY_ver1	1401	5
GorgorY_ver1	1400	1
GorgorY_ver1	1397	2
GorgorY_ver1	1397	3
GorgorY_ver1	1394	4
GorgorY_ver1	1391	5
GorgorY_ver1	1387	1
GorgorY_ver1	1382	2
GorgorY_ver1	1379	3
GorgorY_ver1	1375	4
GorgorY_ver1	1372	5
GorgorY_ver1	1370	1
GorgorY_ver1	1370	2
GorgorY_ver1	1369	3
GorgorY_ver1	1367	4
GorgorY_ver1	1366	5
GorgorY_ver1	1361	1
GorgorY_ver1	1354	2
GorgorY_ver1	1351	3
GorgorY_ver1	1350	4
GorgorY_ver1	1348	5
GorgorY_ver1	1344	1
GorgorY_ver1	1344	2
GorgorY_ver1	1337	3
GorgorY_ver1	1337	4
GorgorY_ver1	1335	5
GorgorY_ver1	1332	1
GorgorY_ver1	1332	2
GorgorY_ver1	1332	3
GorgorY_ver1	1316	4
GorgorY_ver1	1311	5
GorgorY_ver1	1308	1
GorgorY_ver1	1308	2
GorgorY_ver1	1292	3
GorgorY_ver1	1292	4
GorgorY_ver1	1291	5
GorgorY_ver1	1287	1
GorgorY_ver1	1287	2
GorgorY_ver1	1286	3
GorgorY_ver1	1278	4
GorgorY_ver1	1278	5
GorgorY_ver1	1273	1
GorgorY_ver1	1273	2
GorgorY_ver1	1273	3
GorgorY_ver1	1272	4
GorgorY_ver1	1272	5
GorgorY_ver1	1271	1
GorgorY_ver1	1271	2
GorgorY_ver1	1269	3
GorgorY_ver1	1268	4
GorgorY_ver1	1262	5
GorgorY_ver1	1259	1
GorgorY_ver1	1257	2
GorgorY_ver1	1251	3
GorgorY_ver1	1250	4
GorgorY_ver1	1249	5
GorgorY_ver1	1230	1
GorgorY_ver1	1230	2
GorgorY_ver1	1229	3
GorgorY_ver1	1226	4
GorgorY_ver1	1226	5
GorgorY_ver1	1221	1
GorgorY_ver1	1218	2
GorgorY_ver1	1216	3
GorgorY_ver1	1215	4
GorgorY_ver1	1215	5
GorgorY_ver1	1207	1
GorgorY_ver1	1204	2
GorgorY_ver1	1199	3
GorgorY_ver1	1195	4
GorgorY_ver1	1191	5
GorgorY_ver1	1188	1
GorgorY_ver1	1188	2
GorgorY_ver1	1188	3
GorgorY_ver1	1188	4
GorgorY_ver1	1187	5
GorgorY_ver1	1185	1
GorgorY_ver1	1182	2
GorgorY_ver1	1180	3
GorgorY_ver1	1180	4
GorgorY_ver1	1179	5
GorgorY_ver1	1176	1
GorgorY_ver1	1175	2
GorgorY_ver1	1175	3
GorgorY_ver1	1172	4
GorgorY_ver1	1170	5
GorgorY_ver1	1166	1
GorgorY_ver1	1165	2
GorgorY_ver1	1164	3
GorgorY_ver1	1162	4
GorgorY_ver1	1162	5
GorgorY_ver1	1149	1
GorgorY_ver1	1148	2
GorgorY_ver1	1142	3
GorgorY_ver1	1141	4
GorgorY_ver1	1137	5
GorgorY_ver1	1136	1
GorgorY_ver1	1135	2
GorgorY_ver1	1133	3
GorgorY_ver1	1132	4
GorgorY_ver1	1130	5
GorgorY_ver1	1129	1
GorgorY_ver1	1127	2
GorgorY_ver1	1120	3
GorgorY_ver1	1115	4
GorgorY_ver1	1114	5
GorgorY_ver1	1112	1
GorgorY_ver1	1112	2
GorgorY_ver1	1107	3
GorgorY_ver1	1105	4
GorgorY_ver1	1102	5
GorgorY_ver1	1101	1
GorgorY_ver1	1098	2
GorgorY_ver1	1098	3
GorgorY_ver1	1096	4
GorgorY_ver1	1093	1
GorgorY_ver1	1093	5
GorgorY_ver1	1091	2
GorgorY_ver1	1090	3
GorgorY_ver1	1090	4
GorgorY_ver1	1089	5
GorgorY_ver1	1081	1
GorgorY_ver1	1079	2
GorgorY_ver1	1078	3
GorgorY_ver1	1075	4
GorgorY_ver1	1073	5
GorgorY_ver1	1072	1
GorgorY_ver1	1072	2
GorgorY_ver1	1066	3
GorgorY_ver1	1066	4
GorgorY_ver1	1065	5
GorgorY_ver1	1063	1
GorgorY_ver1	1062	2
GorgorY_ver1	1057	3
GorgorY_ver1	1052	4
GorgorY_ver1	1052	5
GorgorY_ver1	1047	1
GorgorY_ver1	1043	2
GorgorY_ver1	1039	3
GorgorY_ver1	1038	4
GorgorY_ver1	1038	5
GorgorY_ver1	1033	1
GorgorY_ver1	1032	2
GorgorY_ver1	1031	3
GorgorY_ver1	1030	4
GorgorY_ver1	1029	5
GorgorY_ver1	1023	1
GorgorY_ver1	1020	2
GorgorY_ver1	1020	3
GorgorY_ver1	1020	4
GorgorY_ver1	1015	5
GorgorY_ver1	1013	1
GorgorY_ver1	1013	2
GorgorY_ver1	1012	3
GorgorY_ver1	1012	4
GorgorY_ver1	1011	5
GorgorY_ver1	1009	1
GorgorY_ver1	1009	2
GorgorY_ver1	1008	3
GorgorY_ver1	1008	4
GorgorY_ver1	1007	5
GorgorY_ver1	1001	1
GorgorY_ver1	1000	2
GorgorY_ver1	999	3
GorgorY_ver1	998	4
GorgorY_ver1	997	5
GorgorY_ver1	992	1
GorgorY_ver1	988	2
GorgorY_ver1	986	3
GorgorY_ver1	983	4
GorgorY_ver1	982	5
GorgorY_ver1	981	1
GorgorY_ver1	977	2
GorgorY_ver1	976	3
GorgorY_ver1	976	4
GorgorY_ver1	975	5
GorgorY_ver1	971	1
GorgorY_ver1	970	2
GorgorY_ver1	965	3
GorgorY_ver1	960	4
GorgorY_ver1	960	5
GorgorY_ver1	957	1
GorgorY_ver1	948	2
GorgorY_ver1	947	3
GorgorY_ver1	947	4
GorgorY_ver1	946	5
GorgorY_ver1	944	1
GorgorY_ver1	943	2
GorgorY_ver1	942	3
GorgorY_ver1	941	4
GorgorY_ver1	940	5
GorgorY_ver1	937	1
GorgorY_ver1	935	2
GorgorY_ver1	931	3
GorgorY_ver1	931	4
GorgorY_ver1	929	5
GorgorY_ver1	922	1
GorgorY_ver1	922	2
GorgorY_ver1	920	3
GorgorY_ver1	919	4
GorgorY_ver1	917	5
GorgorY_ver1	911	1
GorgorY_ver1	911	2
GorgorY_ver1	910	3
GorgorY_ver1	907	4
GorgorY_ver1	906	5
GorgorY_ver1	897	1
GorgorY_ver1	895	2
GorgorY_ver1	893	3
GorgorY_ver1	891	4
GorgorY_ver1	890	5
GorgorY_ver1	888	1
GorgorY_ver1	886	2
GorgorY_ver1	885	3
GorgorY_ver1	881	4
GorgorY_ver1	881	5
GorgorY_ver1	879	1
GorgorY_ver1	873	2
GorgorY_ver1	870	3
GorgorY_ver1	870	4
GorgorY_ver1	869	1
GorgorY_ver1	869	5
GorgorY_ver1	868	2
GorgorY_ver1	866	3
GorgorY_ver1	863	4
GorgorY_ver1	861	5
GorgorY_ver1	860	1
GorgorY_ver1	860	2
GorgorY_ver1	859	3
GorgorY_ver1	855	4
GorgorY_ver1	853	5
GorgorY_ver1	849	1
GorgorY_ver1	845	2
GorgorY_ver1	844	3
GorgorY_ver1	843	4
GorgorY_ver1	843	5
GorgorY_ver1	842	1
GorgorY_ver1	839	2
GorgorY_ver1	837	3
GorgorY_ver1	836	4
GorgorY_ver1	836	5
GorgorY_ver1	835	1
GorgorY_ver1	834	2
GorgorY_ver1	831	3
GorgorY_ver1	831	4
GorgorY_ver1	829	5
GorgorY_ver1	828	1
GorgorY_ver1	827	2
GorgorY_ver1	825	3
GorgorY_ver1	824	4
GorgorY_ver1	822	5
GorgorY_ver1	816	1
GorgorY_ver1	815	2
GorgorY_ver1	812	3
GorgorY_ver1	811	4
GorgorY_ver1	809	5
GorgorY_ver1	802	1
GorgorY_ver1	800	2
GorgorY_ver1	799	3
GorgorY_ver1	799	4
GorgorY_ver1	797	5
GorgorY_ver1	795	1
GorgorY_ver1	794	2
GorgorY_ver1	794	3
GorgorY_ver1	792	4
GorgorY_ver1	792	5
GorgorY_ver1	790	1
GorgorY_ver1	790	2
GorgorY_ver1	787	3
GorgorY_ver1	785	4
GorgorY_ver1	782	5
GorgorY_ver1	780	1
GorgorY_ver1	780	2
GorgorY_ver1	780	3
GorgorY_ver1	778	4
GorgorY_ver1	776	5
GorgorY_ver1	773	1
GorgorY_ver1	772	2
GorgorY_ver1	772	3
GorgorY_ver1	772	4
GorgorY_ver1	771	5
GorgorY_ver1	770	1
GorgorY_ver1	768	2
GorgorY_ver1	768	3
GorgorY_ver1	767	4
GorgorY_ver1	766	5
GorgorY_ver1	765	1
GorgorY_ver1	764	2
GorgorY_ver1	762	3
GorgorY_ver1	761	4
GorgorY_ver1	761	5
GorgorY_ver1	759	1
GorgorY_ver1	758	2
GorgorY_ver1	758	3
GorgorY_ver1	752	4
GorgorY_ver1	752	5
GorgorY_ver1	750	1
GorgorY_ver1	749	2
GorgorY_ver1	749	3
GorgorY_ver1	747	4
GorgorY_ver1	746	5
GorgorY_ver1	744	1
GorgorY_ver1	743	2
GorgorY_ver1	743	3
GorgorY_ver1	743	4
GorgorY_ver1	739	5
GorgorY_ver1	737	1
GorgorY_ver1	737	2
GorgorY_ver1	736	3
GorgorY_ver1	731	4
GorgorY_ver1	731	5
GorgorY_ver1	728	1
GorgorY_ver1	727	2
GorgorY_ver1	727	3
GorgorY_ver1	725	4
GorgorY_ver1	725	5
GorgorY_ver1	723	1
GorgorY_ver1	720	2
GorgorY_ver1	718	3
GorgorY_ver1	717	4
GorgorY_ver1	715	5
GorgorY_ver1	708	1
GorgorY_ver1	708	2
GorgorY_ver1	704	3
GorgorY_ver1	702	4
GorgorY_ver1	700	5
GorgorY_ver1	698	1
GorgorY_ver1	694	2
GorgorY_ver1	681	3
GorgorY_ver1	679	4
GorgorY_ver1	676	5
GorgorY_ver1	675	1
GorgorY_ver1	670	2
GorgorY_ver1	669	3
GorgorY_ver1	668	4
GorgorY_ver1	668	5
GorgorY_ver1	667	1
GorgorY_ver1	666	2
GorgorY_ver1	665	3
GorgorY_ver1	660	4
GorgorY_ver1	659	5
GorgorY_ver1	653	1
GorgorY_ver1	653	2
GorgorY_ver1	652	3
GorgorY_ver1	650	4
GorgorY_ver1	647	5
GorgorY_ver1	644	1
GorgorY_ver1	643	2
GorgorY_ver1	643	3
GorgorY_ver1	643	4
GorgorY_ver1	641	5
GorgorY_ver1	640	1
GorgorY_ver1	638	2
GorgorY_ver1	637	3
GorgorY_ver1	637	4
GorgorY_ver1	637	5
GorgorY_ver1	634	1
GorgorY_ver1	633	2
GorgorY_ver1	632	3
GorgorY_ver1	632	4
GorgorY_ver1	632	5
GorgorY_ver1	627	1
GorgorY_ver1	626	2
GorgorY_ver1	623	3
GorgorY_ver1	623	4
GorgorY_ver1	623	5
GorgorY_ver1	618	1
GorgorY_ver1	617	2
GorgorY_ver1	617	3
GorgorY_ver1	616	4
GorgorY_ver1	615	5
GorgorY_ver1	612	1
GorgorY_ver1	611	2
GorgorY_ver1	611	3
GorgorY_ver1	611	4
GorgorY_ver1	611	5
GorgorY_ver1	609	1
GorgorY_ver1	608	2
GorgorY_ver1	608	3
GorgorY_ver1	607	4
GorgorY_ver1	607	5
GorgorY_ver1	604	1
GorgorY_ver1	603	2
GorgorY_ver1	603	3
GorgorY_ver1	602	4
GorgorY_ver1	601	5
GorgorY_ver1	599	1
GorgorY_ver1	598	2
GorgorY_ver1	594	3
GorgorY_ver1	593	4
GorgorY_ver1	593	5
GorgorY_ver1	589	1
GorgorY_ver1	588	2
GorgorY_ver1	587	3
GorgorY_ver1	587	4
GorgorY_ver1	586	5
GorgorY_ver1	579	1
GorgorY_ver1	578	2
GorgorY_ver1	577	3
GorgorY_ver1	575	4
GorgorY_ver1	575	5
GorgorY_ver1	574	1
GorgorY_ver1	571	2
GorgorY_ver1	569	3
GorgorY_ver1	568	1
GorgorY_ver1	568	4
GorgorY_ver1	568	5
GorgorY_ver1	565	2
GorgorY_ver1	564	3
GorgorY_ver1	563	4
GorgorY_ver1	562	1
GorgorY_ver1	562	5
GorgorY_ver1	561	2
GorgorY_ver1	561	3
GorgorY_ver1	561	4
GorgorY_ver1	559	1
GorgorY_ver1	559	2
GorgorY_ver1	559	3
GorgorY_ver1	559	4
GorgorY_ver1	559	5
GorgorY_ver1	559	5
GorgorY_ver1	555	1
GorgorY_ver1	555	2
GorgorY_ver1	554	3
GorgorY_ver1	552	4
GorgorY_ver1	548	5
GorgorY_ver1	547	1
GorgorY_ver1	546	2
GorgorY_ver1	543	3
[truncated: 542 more rows]

[truncated: 2 more sheets: Source_data.2C.HG02982, Source_data.2C.GRCh38]
